# Supplementary material for: ﻿Insights to the taxonomy and phylogeny of the genus Ptilagrostis worldwide (Poaceae, Stipeae) with a key to species identification, checklist and outlines for further studies
Source: PhytoKeys. 2024 Nov 15;249:115–80. doi: 10.3897/phytokeys.249.128729 (PMC11584906; doi:10.3897/phytokeys.249.128729)
Supplement: XML Treatment for Ptilagrostis concinna var. xizangensis [file phytokeys.249.128729-treatment6.xml]

<!DOCTYPE tp:taxon-treatment
  PUBLIC "-//TaxonX//DTD Taxonomic Treatment Publishing DTD v0 20100105//EN" "tax-treatment-NSO.dtd">
<tp:taxon-treatment xmlns:tp="http://www.plazi.org/taxpub"><tp:treatment-meta><kwd-group><label>Taxon classification</label><kwd>
                <named-content content-type="kingdom">Plantae</named-content>
              </kwd><kwd>
                <named-content content-type="order">Poales</named-content>
              </kwd><kwd>
                <named-content content-type="family">Poaceae</named-content>
              </kwd></kwd-group><mixed-citation publication-type="journal"><person-group><name><surname>Krzempek</surname><given-names>Marta</given-names></name><name><surname>Klichowska</surname><given-names>Ewelina</given-names></name><name><surname>Nobis</surname><given-names>Marcin</given-names></name></person-group><article-title>﻿Insights to the taxonomy and phylogeny of the genus <italic><tp:taxon-name><tp:taxon-name-part taxon-name-part-type="genus" reg="Ptilagrostis">Ptilagrostis</tp:taxon-name-part></tp:taxon-name></italic> worldwide (<tp:taxon-name><tp:taxon-name-part taxon-name-part-type="family">Poaceae</tp:taxon-name-part></tp:taxon-name>, <tp:taxon-name><tp:taxon-name-part taxon-name-part-type="tribe">Stipeae</tp:taxon-name-part></tp:taxon-name>) with a key to species identification, checklist and outlines for further studies</article-title><source>PhytoKeys</source><day>15</day><month>11</month><year>2024</year><volume>249</volume><fpage>115</fpage><lpage>180</lpage><pub-id pub-id-type="doi">10.3897/phytokeys.249.128729</pub-id></mixed-citation></tp:treatment-meta><tp:nomenclature><label>﻿</label><tp:taxon-name>
              <object-id xmlns:xlink="http://www.w3.org/1999/xlink" content-type="arpha" xlink:type="simple">35F85075-0893-56F9-B7AD-62624A632B79</object-id>
              <tp:taxon-name-part taxon-name-part-type="genus" reg="Ptilagrostis">Ptilagrostis</tp:taxon-name-part>
              <tp:taxon-name-part taxon-name-part-type="species" reg="concinna">concinna</tp:taxon-name-part>
              <tp:taxon-name-part taxon-name-part-type="infraspecific-rank">var.</tp:taxon-name-part>
              <tp:taxon-name-part taxon-name-part-type="variety" reg="xizangensis">xizangensis</tp:taxon-name-part>
              <object-id xmlns:xlink="http://www.w3.org/1999/xlink" content-type="ipni" xlink:type="simple">urn:lsid:ipni.org:names:77351829-1</object-id>
            </tp:taxon-name><tp:taxon-authority>M.Nobis &amp; Krzempek</tp:taxon-authority><tp:taxon-status xmlns:xlink="http://www.w3.org/1999/xlink" xlink:type="simple">var. nov.</tp:taxon-status></tp:nomenclature><tp:treatment-sec sec-type="diagnosis" id="SECID0EDKCK"><title>Diagnosis.</title><p>From the nominal variety it differs in having anthers glabrous at the apex (instead of bearded).</p></tp:treatment-sec><tp:treatment-sec sec-type="material" id="SECID0EIKCK"><title>Type.</title><p>China • Xizang, SE.Tibet, Nyaingentanglha Shan. Yangbajain – Damxung, NW of Lhasa, S slope of Nyainqentanglha Feng, high alpine <italic><tp:taxon-name><tp:taxon-name-part taxon-name-part-type="genus" reg="Kobresia">Kobresia</tp:taxon-name-part><tp:taxon-name-part taxon-name-part-type="species" reg="pygmaea">pygmaea</tp:taxon-name-part></tp:taxon-name></italic>-turf on steep S-facing slope, elev. 5290 m, <named-content xmlns:xlink="http://www.w3.org/1999/xlink" content-type="dwc:verbatimCoordinates" xlink:type="simple"><named-content content-type="geo-json" specific-use="{&#34;type&#34;:&#34;Point&#34;,&#34;coordinates&#34;:[90.566667,30.333333]}" id="NCID0E3KCK" xlink:type="simple">30°20'N, 90°34'E</named-content></named-content>, 13.08.1989. <italic>B. Dickoré 3931</italic> (holotype: <abbrev xmlns:xlink="http://www.w3.org/1999/xlink" xlink:title="Ludwig-Maximilians-Universität München Herbarium" id="ABBRID0EDLCK" xlink:type="simple">MSB</abbrev>-152847, Suppl. material <xref ref-type="supplementary-material" rid="S2">2</xref>: fig. S5, isotypes: KRA528809, <abbrev xmlns:xlink="http://www.w3.org/1999/xlink" xlink:title="Ludwig-Maximilians-Universität München Herbarium" id="ABBRID0ELLCK" xlink:type="simple">MSB</abbrev>-152860 – specimen mounted in the upper-left corner of the sheet).</p></tp:treatment-sec><tp:treatment-sec sec-type="Selected studied specimens of P. concinna var. concinna" id="SECID0EPLCK"><title>Selected studied specimens of <tp:taxon-name><tp:taxon-name-part taxon-name-part-type="genus" reg="Ptilagrostis">P.</tp:taxon-name-part><tp:taxon-name-part taxon-name-part-type="species" reg="concinna">concinna</tp:taxon-name-part><tp:taxon-name-part taxon-name-part-type="infraspecific-rank">var.</tp:taxon-name-part><tp:taxon-name-part taxon-name-part-type="variety" reg="concinna">concinna</tp:taxon-name-part></tp:taxon-name>.</title><p>China • Sichuan, reg. bor.: Dongrergo; in prato alpino aperto; elev. ca. 4800 m; 2 Jul 1922; <italic>H. Smith 3728</italic> (BM001031161) • Sikang, Kangting (Tachienlu) distr., Tapaoshan; ad rupes; elev. 4600–4800 m; 22 Aug 1934; <italic>H. Smith 11474</italic> (V-038934) • Sich­uan, Sikang, Taofu (Dawo) distr., Haitzeshan; in rupibus; elev. 4700 m; 31 Aug 1934; <italic>H. Smith 11687</italic> (V-047430) • Xinjiang, Kun-lun, Kashgarya, morenovyi vo­doazdel mezhdy r. r. Atraknr i Tyuzytek; mkhovaya tundra; na vysote 4500–5000 m; 20 Jul.1942; <italic>V.I. Serpukhov 5454</italic> (<abbrev xmlns:xlink="http://www.w3.org/1999/xlink" xlink:title="V.L. Komarov Botanical Institute Herbarium in St. Petersburg" id="ABBRID0EPMCK" xlink:type="simple">LE</abbrev>) • Kun-lun, verkhovya r. Tuznaf, v 3–4 km vost. per. Sarnk (217 km Tibetskoi shoce); 4800 m; 4 Jun 1959; <italic>A.A. Yuna­tov, Yuan I-fen 320</italic> (<abbrev xmlns:xlink="http://www.w3.org/1999/xlink" xlink:title="V.L. Komarov Botanical Institute Herbarium in St. Petersburg" id="ABBRID0EVMCK" xlink:type="simple">LE</abbrev>) • Tibet (Xizang), Bassein Yan-tsy-tszyana (r. Goluboi), pereval Cha-mu-bug-la; 15700 ft; 26 Jul 1900; <italic>V.O. Ladygin</italic> s.n. (<abbrev xmlns:xlink="http://www.w3.org/1999/xlink" xlink:title="V.L. Komarov Botanical Institute Herbarium in St. Petersburg" id="ABBRID0E2MCK" xlink:type="simple">LE</abbrev>). – India • Kash­mir, Apharwat; elev. 13,300 ft.; 12 Aug 1956; <italic>O. Polunin 56/207</italic> (BM001191546). Additional specimens studied are listed in Suppl. material <xref ref-type="supplementary-material" rid="S1">1</xref>.</p></tp:treatment-sec><tp:treatment-sec><!--Section generated to contain objects referenced in tp:taxon-treatment.--><supplementary-material xmlns:xlink="http://www.w3.org/1999/xlink" id="S2" position="float" orientation="portrait" xlink:type="simple"><object-id content-type="doi" xlink:type="simple">10.3897/phytokeys.249.128729.suppl2</object-id><object-id content-type="arpha" xlink:type="simple">FBEE3CD5-21F8-5A45-99B0-729DD6D567F7</object-id><label>Supplementary material 2</label><caption><p>Fourteen additional images</p></caption><statement content-type="dataType"><label>Data type</label><p>docx</p></statement><statement content-type="notes"><label>Explanation note</label><p><bold>fig. S1.</bold> Cluster analysis (UPGMA) of all examined specimens of all <tp:taxon-name><tp:taxon-name-part taxon-name-part-type="genus" reg="Ptilagrostis">Ptilagrostis</tp:taxon-name-part></tp:taxon-name> species. List of specimens examined is presented in Suppl. material <xref ref-type="supplementary-material" rid="S1">1</xref>. <bold>fig. S2.</bold> The holotype of <italic><tp:taxon-name><tp:taxon-name-part taxon-name-part-type="genus" reg="Ptilagrostis">Ptilagrostis</tp:taxon-name-part><tp:taxon-name-part taxon-name-part-type="species" reg="alpina">alpina</tp:taxon-name-part></tp:taxon-name></italic> (<abbrev xlink:title="V.L. Komarov Botanical Institute Herbarium in St. Petersburg" id="ABBRID0EBFEM" xlink:type="simple">LE</abbrev>). <bold>fig. S3.</bold> The isotype of <italic><tp:taxon-name><tp:taxon-name-part taxon-name-part-type="genus" reg="Ptilagrostis">Ptilagrostis</tp:taxon-name-part><tp:taxon-name-part taxon-name-part-type="species" reg="arcuata">arcuata</tp:taxon-name-part></tp:taxon-name></italic> (K). <bold>fig. S4.</bold> The isotype of <italic><tp:taxon-name><tp:taxon-name-part taxon-name-part-type="genus" reg="Ptilagrostis">Ptilagrostis</tp:taxon-name-part><tp:taxon-name-part taxon-name-part-type="species" reg="concinna">concinna</tp:taxon-name-part></tp:taxon-name></italic> (<abbrev xlink:title="V.L. Komarov Botanical Institute Herbarium in St. Petersburg" id="ABBRID0E6FEM" xlink:type="simple">LE</abbrev>). <bold>fig. S5.</bold> The holotype of <tp:taxon-name><tp:taxon-name-part taxon-name-part-type="genus" reg="Ptilagrostis">Ptilagrostis</tp:taxon-name-part><tp:taxon-name-part taxon-name-part-type="species" reg="concinna">concinna</tp:taxon-name-part><tp:taxon-name-part taxon-name-part-type="infraspecific-rank">var.</tp:taxon-name-part><tp:taxon-name-part taxon-name-part-type="variety" reg="xizangensis">xizangensis</tp:taxon-name-part></tp:taxon-name> (<abbrev xlink:title="Ludwig-Maximilians-Universität München Herbarium" id="ABBRID0EWGEM" xlink:type="simple">MSB</abbrev>). <bold>fig. S6.</bold> The isotype of <italic><tp:taxon-name><tp:taxon-name-part taxon-name-part-type="genus" reg="Ptilagrostis">Ptilagrostis</tp:taxon-name-part><tp:taxon-name-part taxon-name-part-type="species" reg="dichotoma">dichotoma</tp:taxon-name-part></tp:taxon-name></italic> (<abbrev xlink:title="V.L. Komarov Botanical Institute Herbarium in St. Petersburg" id="ABBRID0EHHEM" xlink:type="simple">LE</abbrev>). <bold>fig. S7.</bold> The holotype of <tp:taxon-name><tp:taxon-name-part taxon-name-part-type="genus" reg="Ptilagrostis">Ptilagrostis</tp:taxon-name-part><tp:taxon-name-part taxon-name-part-type="species" reg="dichotoma">dichotoma</tp:taxon-name-part><tp:taxon-name-part taxon-name-part-type="infraspecific-rank">var.</tp:taxon-name-part><tp:taxon-name-part taxon-name-part-type="variety" reg="roshevitsiana">roshevitsiana</tp:taxon-name-part></tp:taxon-name> (<abbrev xlink:title="V.L. Komarov Botanical Institute Herbarium in St. Petersburg" id="ABBRID0E5HEM" xlink:type="simple">LE</abbrev>). <bold>fig. S8.</bold> The holotype of <italic><tp:taxon-name><tp:taxon-name-part taxon-name-part-type="genus" reg="Ptilagrostis">Ptilagrostis</tp:taxon-name-part><tp:taxon-name-part taxon-name-part-type="species" reg="junatovii">junatovii</tp:taxon-name-part></tp:taxon-name></italic> (<abbrev xlink:title="V.L. Komarov Botanical Institute Herbarium in St. Petersburg" id="ABBRID0EPIEM" xlink:type="simple">LE</abbrev>). <bold>fig. S9.</bold> The holotype of <tp:taxon-name><tp:taxon-name-part taxon-name-part-type="genus" reg="Ptilagrostis">Ptilagrostis</tp:taxon-name-part><tp:taxon-name-part taxon-name-part-type="species" reg="concinna">concinna</tp:taxon-name-part><tp:taxon-name-part taxon-name-part-type="infraspecific-rank">subsp.</tp:taxon-name-part><tp:taxon-name-part taxon-name-part-type="subspecies" reg="schischkinii">schischkinii</tp:taxon-name-part></tp:taxon-name> (<abbrev xlink:title="V.L. Komarov Botanical Institute Herbarium in St. Petersburg" id="ABBRID0EGJEM" xlink:type="simple">LE</abbrev>). <bold>fig. S10.</bold> The holotype of <italic><tp:taxon-name><tp:taxon-name-part taxon-name-part-type="genus" reg="Ptilagrostis">Ptilagrostis</tp:taxon-name-part><tp:taxon-name-part taxon-name-part-type="species" reg="malyschevii">malyschevii</tp:taxon-name-part></tp:taxon-name></italic> (<abbrev xlink:title="V.L. Komarov Botanical Institute Herbarium in St. Petersburg" id="ABBRID0EXJEM" xlink:type="simple">LE</abbrev>). <bold>fig. S11.</bold> The lectotype of <tp:taxon-name><tp:taxon-name-part taxon-name-part-type="genus" reg="Ptilagrostis">Ptilagrostis</tp:taxon-name-part><tp:taxon-name-part taxon-name-part-type="species" reg="mongholica">mongholica</tp:taxon-name-part><tp:taxon-name-part taxon-name-part-type="infraspecific-rank">subsp.</tp:taxon-name-part><tp:taxon-name-part taxon-name-part-type="subspecies" reg="mongholica">mongholica</tp:taxon-name-part></tp:taxon-name> (<abbrev xlink:title="V.L. Komarov Botanical Institute Herbarium in St. Petersburg" id="ABBRID0EOKEM" xlink:type="simple">LE</abbrev>). <bold>fig. S12.</bold> The lectotype of <italic><tp:taxon-name><tp:taxon-name-part taxon-name-part-type="genus" reg="Ptilagrostis">Ptilagrostis</tp:taxon-name-part><tp:taxon-name-part taxon-name-part-type="species" reg="tibetica">tibetica</tp:taxon-name-part></tp:taxon-name></italic> (K). <bold>fig. S13.</bold> The isotype of <italic><tp:taxon-name><tp:taxon-name-part taxon-name-part-type="genus" reg="Ptilagrostis">Ptilagrostis</tp:taxon-name-part><tp:taxon-name-part taxon-name-part-type="species" reg="chingii">chingii</tp:taxon-name-part></tp:taxon-name></italic> (E). <bold>fig. S14.</bold><tp:taxon-name><tp:taxon-name-part taxon-name-part-type="genus" reg="Ptilagrostis">Ptilagrostis</tp:taxon-name-part><tp:taxon-name-part taxon-name-part-type="species" reg="chingii">chingii</tp:taxon-name-part><tp:taxon-name-part taxon-name-part-type="infraspecific-rank">var.</tp:taxon-name-part><tp:taxon-name-part taxon-name-part-type="variety" reg="laxum">laxum</tp:taxon-name-part></tp:taxon-name>, general habitat (E).</p></statement><media xlink:href="phytokeys-249-115_article-128729__-s002.docx" mimetype="application" mime-subtype="vnd.openxmlformats-officedocument.wordprocessingml.document" position="float" orientation="portrait" xlink:type="simple" id="oo_1175129.docx"><uri content-type="original_file" xlink:type="simple">https://binary.pensoft.net/file/1175129</uri></media><permissions><license xlink:type="simple"><license-p>This dataset is made available under the Open Database License (http://opendatacommons.org/licenses/odbl/1.0/). The Open Database License (ODbL) is a license agreement intended to allow users to freely share, modify, and use this Dataset while maintaining this same freedom for others, provided that the original source and author(s) are credited.</license-p></license></permissions><attrib specific-use="authors">Marta Krzempek, Ewelina Klichowska, Marcin Nobis</attrib></supplementary-material><supplementary-material xmlns:xlink="http://www.w3.org/1999/xlink" id="S1" position="float" orientation="portrait" xlink:type="simple"><object-id content-type="doi" xlink:type="simple">10.3897/phytokeys.249.128729.suppl1</object-id><object-id content-type="arpha" xlink:type="simple">24F59CB9-716A-5F81-93FD-6CBD4A80517D</object-id><label>Supplementary material 1</label><caption><p>Insights to the taxonomy and phylogeny of the genus <italic><tp:taxon-name><tp:taxon-name-part taxon-name-part-type="genus" reg="Ptilagrostis">Ptilagrostis</tp:taxon-name-part></tp:taxon-name></italic> worldwide (<tp:taxon-name><tp:taxon-name-part taxon-name-part-type="family">Poaceae</tp:taxon-name-part></tp:taxon-name>, <tp:taxon-name><tp:taxon-name-part taxon-name-part-type="tribe">Stipeae</tp:taxon-name-part></tp:taxon-name>) with a key to species identification, checklist and outlines for further studies</p></caption><statement content-type="dataType"><label>Data type</label><p>xlsx</p></statement><media xlink:href="phytokeys-249-115_article-128729__-s001.xlsx" mimetype="application" mime-subtype="vnd.openxmlformats-officedocument.spreadsheetml.sheet" position="float" orientation="portrait" xlink:type="simple" id="oo_1175128.xlsx"><uri content-type="original_file" xlink:type="simple">https://binary.pensoft.net/file/1175128</uri></media><permissions><license xlink:type="simple"><license-p>This dataset is made available under the Open Database License (http://opendatacommons.org/licenses/odbl/1.0/). The Open Database License (ODbL) is a license agreement intended to allow users to freely share, modify, and use this Dataset while maintaining this same freedom for others, provided that the original source and author(s) are credited.</license-p></license></permissions><attrib specific-use="authors">Marta Krzempek, Ewelina Klichowska, Marcin Nobis</attrib></supplementary-material></tp:treatment-sec></tp:taxon-treatment>
