# Supplementary material for: ﻿Insights to the taxonomy and phylogeny of the genus Ptilagrostis worldwide (Poaceae, Stipeae) with a key to species identification, checklist and outlines for further studies
Source: PhytoKeys. 2024 Nov 15;249:115–80. doi: 10.3897/phytokeys.249.128729 (PMC11584906; doi:10.3897/phytokeys.249.128729)
Supplement: XML Treatment for Ptilagrostis junatovii [file phytokeys.249.128729-treatment10.xml]

<!DOCTYPE tp:taxon-treatment
  PUBLIC "-//TaxonX//DTD Taxonomic Treatment Publishing DTD v0 20100105//EN" "tax-treatment-NSO.dtd">
<tp:taxon-treatment xmlns:tp="http://www.plazi.org/taxpub"><tp:treatment-meta><kwd-group><label>Taxon classification</label><kwd>
                <named-content content-type="kingdom">Plantae</named-content>
              </kwd><kwd>
                <named-content content-type="order">Poales</named-content>
              </kwd><kwd>
                <named-content content-type="family">Poaceae</named-content>
              </kwd></kwd-group><mixed-citation publication-type="journal"><person-group><name><surname>Krzempek</surname><given-names>Marta</given-names></name><name><surname>Klichowska</surname><given-names>Ewelina</given-names></name><name><surname>Nobis</surname><given-names>Marcin</given-names></name></person-group><article-title>﻿Insights to the taxonomy and phylogeny of the genus <italic><tp:taxon-name><tp:taxon-name-part taxon-name-part-type="genus" reg="Ptilagrostis">Ptilagrostis</tp:taxon-name-part></tp:taxon-name></italic> worldwide (<tp:taxon-name><tp:taxon-name-part taxon-name-part-type="family">Poaceae</tp:taxon-name-part></tp:taxon-name>, <tp:taxon-name><tp:taxon-name-part taxon-name-part-type="tribe">Stipeae</tp:taxon-name-part></tp:taxon-name>) with a key to species identification, checklist and outlines for further studies</article-title><source>PhytoKeys</source><day>15</day><month>11</month><year>2024</year><volume>249</volume><fpage>115</fpage><lpage>180</lpage><pub-id pub-id-type="doi">10.3897/phytokeys.249.128729</pub-id></mixed-citation></tp:treatment-meta><tp:nomenclature><label>﻿6.</label><tp:taxon-name>
              <object-id xmlns:xlink="http://www.w3.org/1999/xlink" content-type="arpha" xlink:type="simple">305785B4-AACB-56D5-9A3F-D82653865195</object-id>
              <tp:taxon-name-part taxon-name-part-type="genus" reg="Ptilagrostis">Ptilagrostis</tp:taxon-name-part>
              <tp:taxon-name-part taxon-name-part-type="species" reg="junatovii">junatovii</tp:taxon-name-part>
            </tp:taxon-name><tp:taxon-authority>Grubov, Botanicheskie Materialy Gerbariia Botanicheskogo Instituta Imeni V.L. Komarova Akademii Nauk SSSR 17: 3–4. 1955.</tp:taxon-authority><xref ref-type="supplementary-material" rid="S2">Suppl. material 2: fig. S8</xref></tp:nomenclature><tp:treatment-sec sec-type="material" id="SECID0ENMDK"><title>Type.</title><p>Mongolia: Changai, jugum Tarbagatai, Dzagastuin-Daba, in partis subalpinis cariceto-cobresietis, inter fruticulos <italic><tp:taxon-name><tp:taxon-name-part taxon-name-part-type="genus" reg="Betula">Betula</tp:taxon-name-part><tp:taxon-name-part taxon-name-part-type="species" reg="rotundifolia">rotundifolia</tp:taxon-name-part></tp:taxon-name></italic> (MNR, Arachangayskii aimak, Tsakhir somon, khr. Tarbagatai, pereval Tszagastuin daba, vysokogornyi poyas, zarosli <italic><tp:taxon-name><tp:taxon-name-part taxon-name-part-type="genus" reg="Betula">Betula</tp:taxon-name-part><tp:taxon-name-part taxon-name-part-type="species" reg="rotundifolia">rotundifolia</tp:taxon-name-part></tp:taxon-name></italic>, po protalinam zanyatym osokovo-kobrezievym lugom, 8 Aug 1951; <italic>A.A. Yunatov</italic> s.n. (holotype <abbrev xmlns:xlink="http://www.w3.org/1999/xlink" xlink:title="V.L. Komarov Botanical Institute Herbarium in St. Petersburg" id="ABBRID0ELNDK" xlink:type="simple">LE</abbrev>!, isotype <abbrev xmlns:xlink="http://www.w3.org/1999/xlink" xlink:title="V.L. Komarov Botanical Institute Herbarium in St. Petersburg" id="ABBRID0EPNDK" xlink:type="simple">LE</abbrev>!).</p></tp:treatment-sec><tp:treatment-sec sec-type="description" id="SECID0ETNDK"><title>Description.</title><p><bold><italic>Perennial plants</italic></bold>, densely tufted, with a few culms and numerous vegetative shoots; culms (10–)15–25(–30) cm tall. <bold><italic>Leaves of vegetative shoots</italic></bold>: sheaths glabrous; <bold><italic>ligules</italic></bold> lanceolate; <bold><italic>blades</italic></bold> glabrous and smooth rarely somewhat scaberulous, convolute, green, pale green to greyish, 0.3–0.7 mm in diameter, with (3–)5 vascular bundles. <bold><italic>Cauline leaves</italic></bold>: sheaths glabrous or minutely scabrous; <bold><italic>ligules</italic></bold> on the lower sheaths lanceolate. <bold><italic>Panicle</italic></bold> contracted, 4–10 cm long and 1–2 cm wide; <bold><italic>branches</italic></bold> glabrous. <bold><italic>Glumes</italic></bold> subequal, purple, (5.0–)6.0–7.5 mm long, lanceolate. <bold><italic>Floret</italic></bold> (lemma + callus) (4.0–)4.5–6 mm long. <bold><italic>Callus</italic></bold> 0.4–0.7 mm long, densely pilose; callus base obtuse. <bold><italic>Lemma</italic></bold> coriaceous, pale-green, purplish or brownish, covered from the bottom up to 1/3 of its length, by dense ascending to appressed hairs, hairless in the mid-length and with hairs at apex; <bold><italic>lemma apex</italic></bold> with two lobes. <bold><italic>Awn</italic></bold> (12–)14–20 mm long, unigeniculate; <bold><italic>the lower segment of the awn</italic> (<italic>column</italic>)</bold> 5.0–7.0 mm long, twisted, with 1.0–1.5 mm long hairs; <bold><italic>terminal segment of the awn</italic> (<italic>seta</italic>)</bold> straight, 7.0–11.0 mm long, with 1.0–1.3 mm long hairs, gradually decreasing in length towards the apex. <bold><italic>Anthers</italic></bold> ca. 1.3–2.2 mm long, with a tuft of hairs or rarely glabrous at the apex.</p></tp:treatment-sec><tp:treatment-sec sec-type="phenology" id="SECID0EUPDK"><title>Phenology.</title><p>Flowering from July to September.</p></tp:treatment-sec><tp:treatment-sec sec-type="Figures" id="SECID0EZPDK"><title>Figures.</title><p>Figs <xref ref-type="fig" rid="F5">5g-i</xref>, <xref ref-type="fig" rid="F6">6j</xref>, Fig. <xref ref-type="fig" rid="F12">12</xref>; additional figures in <xref ref-type="bibr" rid="B79">Wu et al. (2007</xref>: fig. 279); <ext-link xmlns:xlink="http://www.w3.org/1999/xlink" xlink:href="https://www.gbif.org/species/4149793" ext-link-type="uri" xlink:type="simple">https://www.gbif.org/species/4149793</ext-link>, <ext-link xmlns:xlink="http://www.w3.org/1999/xlink" xlink:href="http://www.efloras.org/object_page.aspx?object_id=95534&amp;flora_id=2" ext-link-type="uri" xlink:type="simple">http://www.efloras.org/object_page.aspx?object_id=95534&amp;flora_id=2</ext-link>.</p><fig id="F12" position="float" orientation="portrait"><object-id xmlns:xlink="http://www.w3.org/1999/xlink" content-type="doi" xlink:type="simple">10.3897/phytokeys.249.128729.figure12</object-id><object-id xmlns:xlink="http://www.w3.org/1999/xlink" content-type="arpha" xlink:type="simple">CD08B89E-0C0C-513F-9296-BB89B5EB5E8F</object-id><label>Figure 12.</label><caption><p><italic><tp:taxon-name><tp:taxon-name-part taxon-name-part-type="genus" reg="Ptilagrostis">Ptilagrostis</tp:taxon-name-part><tp:taxon-name-part taxon-name-part-type="species" reg="junatovii">junatovii</tp:taxon-name-part></tp:taxon-name></italic>, general habit.</p></caption><graphic xmlns:xlink="http://www.w3.org/1999/xlink" xlink:href="phytokeys-249-115_article-128729__-g012.jpg" position="float" orientation="portrait" xlink:type="simple" id="oo_1175117.jpg"><uri content-type="original_file" xlink:type="simple">https://binary.pensoft.net/fig/1175117</uri></graphic></fig></tp:treatment-sec><tp:treatment-sec sec-type="distribution" id="SECID0ERRDK"><title>Distribution.</title><p>The species occurs in alpine habitats in the mountain areas of North Central Asia, in Russia, Kazakhstan, Mongolia and northern China (<xref ref-type="bibr" rid="B69">Tzvelev 1976</xref>, <xref ref-type="bibr" rid="B71">Tzvelev and Probatova 2019</xref>; <xref ref-type="bibr" rid="B78">Wu and Phillips 2006</xref>).</p></tp:treatment-sec><tp:treatment-sec sec-type="habitat" id="SECID0EDSDK"><title>Habitat.</title><p>Alpine mats, stony slopes, gravels, at 2200–3500(–4500) m elev.</p></tp:treatment-sec><tp:treatment-sec sec-type="notes" id="SECID0EISDK"><title>Note.</title><p>In Tian Shan Mts, within the south-western part of the range of <italic><tp:taxon-name><tp:taxon-name-part taxon-name-part-type="genus" reg="Ptilagrostis">P.</tp:taxon-name-part><tp:taxon-name-part taxon-name-part-type="species" reg="junatovii">junatovii</tp:taxon-name-part></tp:taxon-name></italic>, specimens with glabrous anthers are sporadically noted. Nevertheless, besides this character, these specimens (which also do not have membranaceus bracts at the bottom of the panicle) do not differ from the typical representatives of <italic><tp:taxon-name><tp:taxon-name-part taxon-name-part-type="genus" reg="Ptilagrostis">P.</tp:taxon-name-part><tp:taxon-name-part taxon-name-part-type="species" reg="junatovii">junatovii</tp:taxon-name-part></tp:taxon-name></italic> in any additional morphological character (see also note under description of <italic><tp:taxon-name><tp:taxon-name-part taxon-name-part-type="genus" reg="Ptilagrostis">P.</tp:taxon-name-part><tp:taxon-name-part taxon-name-part-type="species" reg="concinna">concinna</tp:taxon-name-part></tp:taxon-name></italic>). Such specimens are distinguished here as a distinct variety of <italic><tp:taxon-name><tp:taxon-name-part taxon-name-part-type="genus" reg="Ptilagrostis">P.</tp:taxon-name-part><tp:taxon-name-part taxon-name-part-type="species" reg="junatovii">junatovii</tp:taxon-name-part></tp:taxon-name></italic>.</p></tp:treatment-sec><tp:treatment-sec><!--Section generated to contain objects referenced in tp:taxon-treatment.--><supplementary-material xmlns:xlink="http://www.w3.org/1999/xlink" id="S2" position="float" orientation="portrait" xlink:type="simple"><object-id content-type="doi" xlink:type="simple">10.3897/phytokeys.249.128729.suppl2</object-id><object-id content-type="arpha" xlink:type="simple">FBEE3CD5-21F8-5A45-99B0-729DD6D567F7</object-id><label>Supplementary material 2</label><caption><p>Fourteen additional images</p></caption><statement content-type="dataType"><label>Data type</label><p>docx</p></statement><statement content-type="notes"><label>Explanation note</label><p><bold>fig. S1.</bold> Cluster analysis (UPGMA) of all examined specimens of all <tp:taxon-name><tp:taxon-name-part taxon-name-part-type="genus" reg="Ptilagrostis">Ptilagrostis</tp:taxon-name-part></tp:taxon-name> species. List of specimens examined is presented in Suppl. material <xref ref-type="supplementary-material" rid="S1">1</xref>. <bold>fig. S2.</bold> The holotype of <italic><tp:taxon-name><tp:taxon-name-part taxon-name-part-type="genus" reg="Ptilagrostis">Ptilagrostis</tp:taxon-name-part><tp:taxon-name-part taxon-name-part-type="species" reg="alpina">alpina</tp:taxon-name-part></tp:taxon-name></italic> (<abbrev xlink:title="V.L. Komarov Botanical Institute Herbarium in St. Petersburg" id="ABBRID0EBFEM" xlink:type="simple">LE</abbrev>). <bold>fig. S3.</bold> The isotype of <italic><tp:taxon-name><tp:taxon-name-part taxon-name-part-type="genus" reg="Ptilagrostis">Ptilagrostis</tp:taxon-name-part><tp:taxon-name-part taxon-name-part-type="species" reg="arcuata">arcuata</tp:taxon-name-part></tp:taxon-name></italic> (K). <bold>fig. S4.</bold> The isotype of <italic><tp:taxon-name><tp:taxon-name-part taxon-name-part-type="genus" reg="Ptilagrostis">Ptilagrostis</tp:taxon-name-part><tp:taxon-name-part taxon-name-part-type="species" reg="concinna">concinna</tp:taxon-name-part></tp:taxon-name></italic> (<abbrev xlink:title="V.L. Komarov Botanical Institute Herbarium in St. Petersburg" id="ABBRID0E6FEM" xlink:type="simple">LE</abbrev>). <bold>fig. S5.</bold> The holotype of <tp:taxon-name><tp:taxon-name-part taxon-name-part-type="genus" reg="Ptilagrostis">Ptilagrostis</tp:taxon-name-part><tp:taxon-name-part taxon-name-part-type="species" reg="concinna">concinna</tp:taxon-name-part><tp:taxon-name-part taxon-name-part-type="infraspecific-rank">var.</tp:taxon-name-part><tp:taxon-name-part taxon-name-part-type="variety" reg="xizangensis">xizangensis</tp:taxon-name-part></tp:taxon-name> (<abbrev xlink:title="Ludwig-Maximilians-Universität München Herbarium" id="ABBRID0EWGEM" xlink:type="simple">MSB</abbrev>). <bold>fig. S6.</bold> The isotype of <italic><tp:taxon-name><tp:taxon-name-part taxon-name-part-type="genus" reg="Ptilagrostis">Ptilagrostis</tp:taxon-name-part><tp:taxon-name-part taxon-name-part-type="species" reg="dichotoma">dichotoma</tp:taxon-name-part></tp:taxon-name></italic> (<abbrev xlink:title="V.L. Komarov Botanical Institute Herbarium in St. Petersburg" id="ABBRID0EHHEM" xlink:type="simple">LE</abbrev>). <bold>fig. S7.</bold> The holotype of <tp:taxon-name><tp:taxon-name-part taxon-name-part-type="genus" reg="Ptilagrostis">Ptilagrostis</tp:taxon-name-part><tp:taxon-name-part taxon-name-part-type="species" reg="dichotoma">dichotoma</tp:taxon-name-part><tp:taxon-name-part taxon-name-part-type="infraspecific-rank">var.</tp:taxon-name-part><tp:taxon-name-part taxon-name-part-type="variety" reg="roshevitsiana">roshevitsiana</tp:taxon-name-part></tp:taxon-name> (<abbrev xlink:title="V.L. Komarov Botanical Institute Herbarium in St. Petersburg" id="ABBRID0E5HEM" xlink:type="simple">LE</abbrev>). <bold>fig. S8.</bold> The holotype of <italic><tp:taxon-name><tp:taxon-name-part taxon-name-part-type="genus" reg="Ptilagrostis">Ptilagrostis</tp:taxon-name-part><tp:taxon-name-part taxon-name-part-type="species" reg="junatovii">junatovii</tp:taxon-name-part></tp:taxon-name></italic> (<abbrev xlink:title="V.L. Komarov Botanical Institute Herbarium in St. Petersburg" id="ABBRID0EPIEM" xlink:type="simple">LE</abbrev>). <bold>fig. S9.</bold> The holotype of <tp:taxon-name><tp:taxon-name-part taxon-name-part-type="genus" reg="Ptilagrostis">Ptilagrostis</tp:taxon-name-part><tp:taxon-name-part taxon-name-part-type="species" reg="concinna">concinna</tp:taxon-name-part><tp:taxon-name-part taxon-name-part-type="infraspecific-rank">subsp.</tp:taxon-name-part><tp:taxon-name-part taxon-name-part-type="subspecies" reg="schischkinii">schischkinii</tp:taxon-name-part></tp:taxon-name> (<abbrev xlink:title="V.L. Komarov Botanical Institute Herbarium in St. Petersburg" id="ABBRID0EGJEM" xlink:type="simple">LE</abbrev>). <bold>fig. S10.</bold> The holotype of <italic><tp:taxon-name><tp:taxon-name-part taxon-name-part-type="genus" reg="Ptilagrostis">Ptilagrostis</tp:taxon-name-part><tp:taxon-name-part taxon-name-part-type="species" reg="malyschevii">malyschevii</tp:taxon-name-part></tp:taxon-name></italic> (<abbrev xlink:title="V.L. Komarov Botanical Institute Herbarium in St. Petersburg" id="ABBRID0EXJEM" xlink:type="simple">LE</abbrev>). <bold>fig. S11.</bold> The lectotype of <tp:taxon-name><tp:taxon-name-part taxon-name-part-type="genus" reg="Ptilagrostis">Ptilagrostis</tp:taxon-name-part><tp:taxon-name-part taxon-name-part-type="species" reg="mongholica">mongholica</tp:taxon-name-part><tp:taxon-name-part taxon-name-part-type="infraspecific-rank">subsp.</tp:taxon-name-part><tp:taxon-name-part taxon-name-part-type="subspecies" reg="mongholica">mongholica</tp:taxon-name-part></tp:taxon-name> (<abbrev xlink:title="V.L. Komarov Botanical Institute Herbarium in St. Petersburg" id="ABBRID0EOKEM" xlink:type="simple">LE</abbrev>). <bold>fig. S12.</bold> The lectotype of <italic><tp:taxon-name><tp:taxon-name-part taxon-name-part-type="genus" reg="Ptilagrostis">Ptilagrostis</tp:taxon-name-part><tp:taxon-name-part taxon-name-part-type="species" reg="tibetica">tibetica</tp:taxon-name-part></tp:taxon-name></italic> (K). <bold>fig. S13.</bold> The isotype of <italic><tp:taxon-name><tp:taxon-name-part taxon-name-part-type="genus" reg="Ptilagrostis">Ptilagrostis</tp:taxon-name-part><tp:taxon-name-part taxon-name-part-type="species" reg="chingii">chingii</tp:taxon-name-part></tp:taxon-name></italic> (E). <bold>fig. S14.</bold><tp:taxon-name><tp:taxon-name-part taxon-name-part-type="genus" reg="Ptilagrostis">Ptilagrostis</tp:taxon-name-part><tp:taxon-name-part taxon-name-part-type="species" reg="chingii">chingii</tp:taxon-name-part><tp:taxon-name-part taxon-name-part-type="infraspecific-rank">var.</tp:taxon-name-part><tp:taxon-name-part taxon-name-part-type="variety" reg="laxum">laxum</tp:taxon-name-part></tp:taxon-name>, general habitat (E).</p></statement><media xlink:href="phytokeys-249-115_article-128729__-s002.docx" mimetype="application" mime-subtype="vnd.openxmlformats-officedocument.wordprocessingml.document" position="float" orientation="portrait" xlink:type="simple" id="oo_1175129.docx"><uri content-type="original_file" xlink:type="simple">https://binary.pensoft.net/file/1175129</uri></media><permissions><license xlink:type="simple"><license-p>This dataset is made available under the Open Database License (http://opendatacommons.org/licenses/odbl/1.0/). The Open Database License (ODbL) is a license agreement intended to allow users to freely share, modify, and use this Dataset while maintaining this same freedom for others, provided that the original source and author(s) are credited.</license-p></license></permissions><attrib specific-use="authors">Marta Krzempek, Ewelina Klichowska, Marcin Nobis</attrib></supplementary-material><supplementary-material xmlns:xlink="http://www.w3.org/1999/xlink" id="S1" position="float" orientation="portrait" xlink:type="simple"><object-id content-type="doi" xlink:type="simple">10.3897/phytokeys.249.128729.suppl1</object-id><object-id content-type="arpha" xlink:type="simple">24F59CB9-716A-5F81-93FD-6CBD4A80517D</object-id><label>Supplementary material 1</label><caption><p>Insights to the taxonomy and phylogeny of the genus <italic><tp:taxon-name><tp:taxon-name-part taxon-name-part-type="genus" reg="Ptilagrostis">Ptilagrostis</tp:taxon-name-part></tp:taxon-name></italic> worldwide (<tp:taxon-name><tp:taxon-name-part taxon-name-part-type="family">Poaceae</tp:taxon-name-part></tp:taxon-name>, <tp:taxon-name><tp:taxon-name-part taxon-name-part-type="tribe">Stipeae</tp:taxon-name-part></tp:taxon-name>) with a key to species identification, checklist and outlines for further studies</p></caption><statement content-type="dataType"><label>Data type</label><p>xlsx</p></statement><media xlink:href="phytokeys-249-115_article-128729__-s001.xlsx" mimetype="application" mime-subtype="vnd.openxmlformats-officedocument.spreadsheetml.sheet" position="float" orientation="portrait" xlink:type="simple" id="oo_1175128.xlsx"><uri content-type="original_file" xlink:type="simple">https://binary.pensoft.net/file/1175128</uri></media><permissions><license xlink:type="simple"><license-p>This dataset is made available under the Open Database License (http://opendatacommons.org/licenses/odbl/1.0/). The Open Database License (ODbL) is a license agreement intended to allow users to freely share, modify, and use this Dataset while maintaining this same freedom for others, provided that the original source and author(s) are credited.</license-p></license></permissions><attrib specific-use="authors">Marta Krzempek, Ewelina Klichowska, Marcin Nobis</attrib></supplementary-material><fig id="F5" position="float" orientation="portrait"><object-id xmlns:xlink="http://www.w3.org/1999/xlink" content-type="doi" xlink:type="simple">10.3897/phytokeys.249.128729.figure5</object-id><object-id xmlns:xlink="http://www.w3.org/1999/xlink" content-type="arpha" xlink:type="simple">998056A7-1BBD-5C2F-8FDF-C04F46E209E1</object-id><label>Figure 5.</label><caption><p>SEM morphology of the floret of <italic><tp:taxon-name><tp:taxon-name-part taxon-name-part-type="genus" reg="Ptilagrostis">Ptilagrostis</tp:taxon-name-part><tp:taxon-name-part taxon-name-part-type="species" reg="concinna">concinna</tp:taxon-name-part></tp:taxon-name></italic> (<bold>a–c</bold>), <italic><tp:taxon-name><tp:taxon-name-part taxon-name-part-type="genus" reg="Ptilagrostis">P.</tp:taxon-name-part><tp:taxon-name-part taxon-name-part-type="species" reg="dichotoma">dichotoma</tp:taxon-name-part></tp:taxon-name></italic> (<bold>d–f</bold>), <italic><tp:taxon-name><tp:taxon-name-part taxon-name-part-type="genus" reg="Ptilagrostis">P.</tp:taxon-name-part><tp:taxon-name-part taxon-name-part-type="species" reg="junatovii">junatovii</tp:taxon-name-part></tp:taxon-name></italic> (<bold>g–i</bold>), <italic><tp:taxon-name><tp:taxon-name-part taxon-name-part-type="genus" reg="Ptilagrostis">P.</tp:taxon-name-part><tp:taxon-name-part taxon-name-part-type="species" reg="luquensis">luquensis</tp:taxon-name-part></tp:taxon-name></italic> (<bold>j–l</bold>), <tp:taxon-name><tp:taxon-name-part taxon-name-part-type="genus" reg="Ptilagrostis">P.</tp:taxon-name-part><tp:taxon-name-part taxon-name-part-type="species" reg="mongholica">mongholica</tp:taxon-name-part><tp:taxon-name-part taxon-name-part-type="infraspecific-rank">subsp.</tp:taxon-name-part><tp:taxon-name-part taxon-name-part-type="subspecies" reg="mongholica">mongholica</tp:taxon-name-part></tp:taxon-name> (<bold>m–o</bold>) and <tp:taxon-name><tp:taxon-name-part taxon-name-part-type="genus" reg="Ptilagrostis">P.</tp:taxon-name-part><tp:taxon-name-part taxon-name-part-type="species" reg="mongholica">mongholica</tp:taxon-name-part><tp:taxon-name-part taxon-name-part-type="infraspecific-rank">subsp.</tp:taxon-name-part><tp:taxon-name-part taxon-name-part-type="subspecies" reg="porteri">porteri</tp:taxon-name-part></tp:taxon-name> (<bold>p–s</bold>). Callus and the lower part of the lemma (<bold>a, d, g, j, m, p</bold>), epidermal pattern of the middle part of lemma (<bold>b, e, h, k, n, r</bold>), top of lemma (<bold>c, f, i, l, o, s</bold>). Abbreviations: c = cork cell, h = hook, l = long cell, s = silica body, m = macro-hair.</p></caption><graphic xmlns:xlink="http://www.w3.org/1999/xlink" xlink:href="phytokeys-249-115_article-128729__-g005.jpg" position="float" orientation="portrait" xlink:type="simple" id="oo_1175110.jpg"><uri content-type="original_file" xlink:type="simple">https://binary.pensoft.net/fig/1175110</uri></graphic></fig><fig id="F6" position="float" orientation="portrait"><object-id xmlns:xlink="http://www.w3.org/1999/xlink" content-type="doi" xlink:type="simple">10.3897/phytokeys.249.128729.figure6</object-id><object-id xmlns:xlink="http://www.w3.org/1999/xlink" content-type="arpha" xlink:type="simple">F24BE118-DE38-525D-ACBB-8DE67F307C4D</object-id><label>Figure 6.</label><caption><p>Cross-sections through vegetative leaves of <italic><tp:taxon-name><tp:taxon-name-part taxon-name-part-type="genus" reg="Ptilagrostis">P.</tp:taxon-name-part><tp:taxon-name-part taxon-name-part-type="species" reg="duthiei">duthiei</tp:taxon-name-part></tp:taxon-name></italic> (<bold>a, b</bold>), <italic><tp:taxon-name><tp:taxon-name-part taxon-name-part-type="genus" reg="Ptilagrostis">P.</tp:taxon-name-part><tp:taxon-name-part taxon-name-part-type="species" reg="contracta">contracta</tp:taxon-name-part></tp:taxon-name></italic> (<bold>c, d</bold>), <italic><tp:taxon-name><tp:taxon-name-part taxon-name-part-type="genus" reg="Ptilagrostis">P.</tp:taxon-name-part><tp:taxon-name-part taxon-name-part-type="species" reg="malyschevii">malyschevii</tp:taxon-name-part></tp:taxon-name></italic> (<bold>e</bold>), <italic><tp:taxon-name><tp:taxon-name-part taxon-name-part-type="genus" reg="Ptilagrostis">P.</tp:taxon-name-part><tp:taxon-name-part taxon-name-part-type="species" reg="alpina">alpina</tp:taxon-name-part></tp:taxon-name></italic> (<bold>f</bold>), <italic><tp:taxon-name><tp:taxon-name-part taxon-name-part-type="genus" reg="Ptilagrostis">P.</tp:taxon-name-part><tp:taxon-name-part taxon-name-part-type="species" reg="chingii">chingii</tp:taxon-name-part></tp:taxon-name></italic> (<bold>g, h</bold>), <italic><tp:taxon-name><tp:taxon-name-part taxon-name-part-type="genus" reg="Ptilagrostis">P.</tp:taxon-name-part><tp:taxon-name-part taxon-name-part-type="species" reg="bhutanica">bhutanica</tp:taxon-name-part></tp:taxon-name></italic> (<bold>i</bold>), <italic><tp:taxon-name><tp:taxon-name-part taxon-name-part-type="genus" reg="Ptilagrostis">P.</tp:taxon-name-part><tp:taxon-name-part taxon-name-part-type="species" reg="junatovii">junatovii</tp:taxon-name-part></tp:taxon-name></italic> (<bold>j</bold>), <italic><tp:taxon-name><tp:taxon-name-part taxon-name-part-type="genus" reg="Ptilagrostis">P.</tp:taxon-name-part><tp:taxon-name-part taxon-name-part-type="species" reg="arcuata">arcuata</tp:taxon-name-part></tp:taxon-name></italic> (<bold>k</bold>), <italic><tp:taxon-name><tp:taxon-name-part taxon-name-part-type="genus" reg="Ptilagrostis">P.</tp:taxon-name-part><tp:taxon-name-part taxon-name-part-type="species" reg="concinna">concinna</tp:taxon-name-part></tp:taxon-name></italic> (<bold>l</bold>), <italic><tp:taxon-name><tp:taxon-name-part taxon-name-part-type="genus" reg="Ptilagrostis">P.</tp:taxon-name-part><tp:taxon-name-part taxon-name-part-type="species" reg="yadongensis">yadongensis</tp:taxon-name-part></tp:taxon-name></italic> (<bold>m, n</bold>), <italic><tp:taxon-name><tp:taxon-name-part taxon-name-part-type="genus" reg="Ptilagrostis">P.</tp:taxon-name-part><tp:taxon-name-part taxon-name-part-type="species" reg="luquensis">luquensis</tp:taxon-name-part></tp:taxon-name></italic> (<bold>o</bold>), <tp:taxon-name><tp:taxon-name-part taxon-name-part-type="genus" reg="Ptilagrostis">P.</tp:taxon-name-part><tp:taxon-name-part taxon-name-part-type="species" reg="mongholica">mongholica</tp:taxon-name-part><tp:taxon-name-part taxon-name-part-type="infraspecific-rank">subsp.</tp:taxon-name-part><tp:taxon-name-part taxon-name-part-type="subspecies" reg="mongholica">mongholica</tp:taxon-name-part></tp:taxon-name> (<bold>p</bold>), <italic><tp:taxon-name><tp:taxon-name-part taxon-name-part-type="genus" reg="Ptilagrostis">P.</tp:taxon-name-part><tp:taxon-name-part taxon-name-part-type="species" reg="dichotoma">dichotoma</tp:taxon-name-part></tp:taxon-name></italic> (<bold>r</bold>), <italic><tp:taxon-name><tp:taxon-name-part taxon-name-part-type="genus" reg="Ptilagrostis">P.</tp:taxon-name-part><tp:taxon-name-part taxon-name-part-type="species" reg="tibetica">tibetica</tp:taxon-name-part></tp:taxon-name></italic> (<bold>s</bold>), <italic><tp:taxon-name><tp:taxon-name-part taxon-name-part-type="genus" reg="Ptilagrostis">P.</tp:taxon-name-part><tp:taxon-name-part taxon-name-part-type="species" reg="glabrifolia">glabrifolia</tp:taxon-name-part></tp:taxon-name></italic> (<bold>t</bold>). Abbreviations: (1) sclerenchyma strand, (2) ribs, (3) vascular bundles, (4) prickle-hairs. Scale bars: 100 µm. List of studied specimens is presented in Suppl. material <xref ref-type="supplementary-material" rid="S1">1</xref>.</p></caption><graphic xmlns:xlink="http://www.w3.org/1999/xlink" xlink:href="phytokeys-249-115_article-128729__-g006.jpg" position="float" orientation="portrait" xlink:type="simple" id="oo_1175111.jpg"><uri content-type="original_file" xlink:type="simple">https://binary.pensoft.net/fig/1175111</uri></graphic></fig></tp:treatment-sec><ref-list><ref id="B79"><mixed-citation xmlns:xlink="http://www.w3.org/1999/xlink" xlink:type="simple"><person-group><name name-style="western"><surname>Wu</surname><given-names>ZY</given-names></name><name name-style="western"><surname>Raven</surname><given-names>PH</given-names></name><name name-style="western"><surname>Hong</surname><given-names>DY</given-names></name></person-group> (<year>2007</year>) Flora of China Illustrations (<tp:taxon-name><tp:taxon-name-part taxon-name-part-type="family">Poaceae</tp:taxon-name-part></tp:taxon-name>), 22. Science Press, Beijing and Missouri Botanical Garden Press, St. Louis, 279–286.</mixed-citation></ref><ref id="B69"><mixed-citation xmlns:xlink="http://www.w3.org/1999/xlink" xlink:type="simple"><person-group><name name-style="western"><surname>Tzvelev</surname><given-names>NN</given-names></name></person-group> (<year>1976</year>) Zlaki SSSR. Nauka, Leningrad.</mixed-citation></ref><ref id="B71"><mixed-citation xmlns:xlink="http://www.w3.org/1999/xlink" xlink:type="simple"><person-group><name name-style="western"><surname>Tzvelev</surname><given-names>NN</given-names></name><name name-style="western"><surname>Probatova</surname><given-names>NS</given-names></name></person-group> (<year>2019</year>) Grasses of Russia. Moscow: KMK Scientific Press Ltd, 444–446.</mixed-citation></ref><ref id="B78"><mixed-citation xmlns:xlink="http://www.w3.org/1999/xlink" xlink:type="simple"><person-group><name name-style="western"><surname>Wu</surname><given-names>ZL</given-names></name><name name-style="western"><surname>Phillips</surname><given-names>SM</given-names></name></person-group> (<year>2006</year>) <article-title>Tribe <italic><tp:taxon-name><tp:taxon-name-part taxon-name-part-type="tribe">Stipeae</tp:taxon-name-part></tp:taxon-name></italic>.</article-title> In: <person-group><name name-style="western"><surname>Wu</surname><given-names>ZY</given-names></name><name name-style="western"><surname>Raven</surname><given-names>PH</given-names></name><name name-style="western"><surname>Hong</surname><given-names>DY</given-names></name></person-group> (<role>Eds</role>) <issue-title>Flora of China (Poaceae), 22.</issue-title><source>Science Press, Beijing and Missouri Botanical Garden Press, St. Louis</source>, <fpage>188</fpage>–<lpage>212</lpage>.</mixed-citation></ref></ref-list></tp:taxon-treatment>
