# Supplementary material for: ﻿Insights to the taxonomy and phylogeny of the genus Ptilagrostis worldwide (Poaceae, Stipeae) with a key to species identification, checklist and outlines for further studies
Source: PhytoKeys. 2024 Nov 15;249:115–80. doi: 10.3897/phytokeys.249.128729 (PMC11584906; doi:10.3897/phytokeys.249.128729)
Supplement: XML Treatment for Ptilagrostis luquensis [file phytokeys.249.128729-treatment12.xml]

<!DOCTYPE tp:taxon-treatment
  PUBLIC "-//TaxonX//DTD Taxonomic Treatment Publishing DTD v0 20100105//EN" "tax-treatment-NSO.dtd">
<tp:taxon-treatment xmlns:tp="http://www.plazi.org/taxpub"><tp:treatment-meta><kwd-group><label>Taxon classification</label><kwd>
                <named-content content-type="kingdom">Plantae</named-content>
              </kwd><kwd>
                <named-content content-type="order">Poales</named-content>
              </kwd><kwd>
                <named-content content-type="family">Poaceae</named-content>
              </kwd></kwd-group><mixed-citation publication-type="journal"><person-group><name><surname>Krzempek</surname><given-names>Marta</given-names></name><name><surname>Klichowska</surname><given-names>Ewelina</given-names></name><name><surname>Nobis</surname><given-names>Marcin</given-names></name></person-group><article-title>﻿Insights to the taxonomy and phylogeny of the genus <italic><tp:taxon-name><tp:taxon-name-part taxon-name-part-type="genus" reg="Ptilagrostis">Ptilagrostis</tp:taxon-name-part></tp:taxon-name></italic> worldwide (<tp:taxon-name><tp:taxon-name-part taxon-name-part-type="family">Poaceae</tp:taxon-name-part></tp:taxon-name>, <tp:taxon-name><tp:taxon-name-part taxon-name-part-type="tribe">Stipeae</tp:taxon-name-part></tp:taxon-name>) with a key to species identification, checklist and outlines for further studies</article-title><source>PhytoKeys</source><day>15</day><month>11</month><year>2024</year><volume>249</volume><fpage>115</fpage><lpage>180</lpage><pub-id pub-id-type="doi">10.3897/phytokeys.249.128729</pub-id></mixed-citation></tp:treatment-meta><tp:nomenclature><label>﻿7.</label><tp:taxon-name>
              <object-id xmlns:xlink="http://www.w3.org/1999/xlink" content-type="arpha" xlink:type="simple">0DFC8D85-AEF4-52DA-AF6B-97060BE8C0D5</object-id>
              <tp:taxon-name-part taxon-name-part-type="genus" reg="Ptilagrostis">Ptilagrostis</tp:taxon-name-part>
              <tp:taxon-name-part taxon-name-part-type="species" reg="luquensis">luquensis</tp:taxon-name-part>
            </tp:taxon-name><tp:taxon-authority>P.M. Peterson, Soreng &amp; Z.L. Wu, Sida 21(3): 1356, 1358, f. 1. 2005.</tp:taxon-authority></tp:nomenclature><tp:treatment-sec sec-type="material" id="SECID0E43DK"><title>Type.</title><p>China • Gansu Prov: Luqu Co.: Ca. 30–40 km N of Gansu/Sichuan border on road from Chengdu to Lanzhou, ca. 20 km S of Waxu and 10 km E of Gahai, ca. 230 km SSW of Lanzhou at km post 394, <named-content xmlns:xlink="http://www.w3.org/1999/xlink" content-type="dwc:verbatimCoordinates" xlink:type="simple"><named-content content-type="geo-json" specific-use="{&#34;type&#34;:&#34;Point&#34;,&#34;coordinates&#34;:[102.283333,34.400000]}" id="NCID0EG4DK" xlink:type="simple">34°24'N, 102°17'E</named-content></named-content>, 3440 m, 18 Sep 1997, <italic>R. J. Soreng, P. M. Peterson &amp; H. Sun 5383</italic> (holotype: US; isotypes: HNWP, K!, <abbrev xmlns:xlink="http://www.w3.org/1999/xlink" xlink:title="Kunming Institute of Botany, Chinese Academy of Sciences Herbarium" id="ABBRID0EN4DK" xlink:type="simple">KUN</abbrev>!, <abbrev xmlns:xlink="http://www.w3.org/1999/xlink" xlink:title="Missouri Botanical Garden Herbarium" id="ABBRID0ER4DK" xlink:type="simple">MO</abbrev>, <abbrev xmlns:xlink="http://www.w3.org/1999/xlink" xlink:title="Institute of Botany, Chinese Academy of Sciences Chinese National Herbarium in Beijing" id="ABBRID0EV4DK" xlink:type="simple">PE</abbrev>).</p></tp:treatment-sec><tp:treatment-sec sec-type="description" id="SECID0EZ4DK"><title>Description.</title><p><bold><italic>Perennial plants</italic></bold>, densely tufted, with a few culms and numerous vegetative shoots; culms 5–23 cm tall. <bold><italic>Leaves of vegetative shoots</italic></bold>: sheaths glabrous; <bold><italic>ligules</italic></bold> lanceolate; <bold><italic>blades</italic></bold> abaxially glabrous and smooth (somewhat scaberulous only along keel), filiform, convolute, green, pale green to greyish, 0.2–0.4 mm in diameter, with 3(–5) vascular bundles. <bold><italic>Cauline leaves</italic></bold>: sheaths glabrous or minutely scabrous; <bold><italic>ligules</italic></bold> on the lower sheaths lanceolate. <bold><italic>Panicle</italic></bold> loosely contracted to open, 2–6 cm long and 2–4 cm wide; <bold><italic>branches</italic></bold> glabrous and smooth. <bold><italic>Glumes</italic></bold> subequal, whitish with the base purplish, 2.6–3.5(–4.0) mm long, lanceolate. <bold><italic>Floret</italic></bold> (lemma + callus) 2.2–2.7(–3.0) mm long. <bold><italic>Callus</italic></bold> 0.2–0.3 mm long, densely pilose; callus base obtuse. <bold><italic>Lemma</italic></bold> coriaceous, pale-green, purplish or brownish, covered from the bottom up to 1/3 of its length, by dense ascending to appressed hairs, hairless in the mid-length and with hairs at apex; <bold><italic>lemma apex</italic></bold> with two lobes, 0.4–0.6 mm long. <bold><italic>Awn</italic></bold> 6.0–10.0(–13.0) mm long, unigeniculate; <bold><italic>the lower segment of the awn</italic> (<italic>column</italic>)</bold> 2.0–4.0(–5.0) mm long, twisted, with 1.5–1.9 mm long hairs; <bold><italic>terminal segment of the awn</italic> (<italic>seta</italic>)</bold> straight, 5.0–8.0 mm long, with 1.0–1.5(–1.7) mm long hairs, gradually decreasing in length towards the apex. <bold><italic>Anthers</italic></bold> 1.0–1.4 mm long, glabrous at the apex.</p></tp:treatment-sec><tp:treatment-sec sec-type="phenology" id="SECID0E16DK"><title>Phenology.</title><p>Flowering from August to September.</p></tp:treatment-sec><tp:treatment-sec sec-type="Figures" id="SECID0E66DK"><title>Figures.</title><p>Figs <xref ref-type="fig" rid="F5">5</xref>–l, 6o, 13; additional figures in <xref ref-type="bibr" rid="B49">Peterson et al. (2005</xref>: fig. 1); <ext-link xmlns:xlink="http://www.w3.org/1999/xlink" xlink:href="https://www.gbif.org/occurrence/3946801294" ext-link-type="uri" xlink:type="simple">https://www.gbif.org/occurrence/3946801294</ext-link>.</p><fig id="F13" position="float" orientation="portrait"><object-id xmlns:xlink="http://www.w3.org/1999/xlink" content-type="doi" xlink:type="simple">10.3897/phytokeys.249.128729.figure13</object-id><object-id xmlns:xlink="http://www.w3.org/1999/xlink" content-type="arpha" xlink:type="simple">C45A5F83-0661-5BA6-ABCB-3A15D0ADF6A5</object-id><label>Figure 13.</label><caption><p><italic><tp:taxon-name><tp:taxon-name-part taxon-name-part-type="genus" reg="Ptilagrostis">Ptilagrostis</tp:taxon-name-part><tp:taxon-name-part taxon-name-part-type="species" reg="luquensis">luquensis</tp:taxon-name-part></tp:taxon-name></italic>, general habit.</p></caption><graphic xmlns:xlink="http://www.w3.org/1999/xlink" xlink:href="phytokeys-249-115_article-128729__-g013.jpg" position="float" orientation="portrait" xlink:type="simple" id="oo_1175118.jpg"><uri content-type="original_file" xlink:type="simple">https://binary.pensoft.net/fig/1175118</uri></graphic></fig></tp:treatment-sec><tp:treatment-sec sec-type="distribution" id="SECID0EKBEK"><title>Distribution.</title><p>Mountain areas of Central Asia: China: Gansu, Qinghai, Sichuan, Xizang (<xref ref-type="bibr" rid="B49">Peterson et al. 2005</xref>; <xref ref-type="bibr" rid="B78">Wu and Phillips 2006</xref>).</p></tp:treatment-sec><tp:treatment-sec sec-type="habitat" id="SECID0EYBEK"><title>Habitat.</title><p>Alpine meadows, at 3300–4800 m elev.</p></tp:treatment-sec><tp:treatment-sec sec-type="Selected studied specimens of P. luquensis" id="SECID0E4BEK"><title>Selected studied specimens of <italic><tp:taxon-name><tp:taxon-name-part taxon-name-part-type="genus" reg="Ptilagrostis">P.</tp:taxon-name-part><tp:taxon-name-part taxon-name-part-type="species" reg="luquensis">luquensis</tp:taxon-name-part></tp:taxon-name></italic>.</title><p>China • Gansu, Luqu Co., ca. 30–40 km N of Gansu-Sichuan boarder on rd. from Chengdu to Lanzhou, ca. 20 km S of Waxu and 10 km E of Gahai, ca. 230 km SSW Lanzhou, k.p. 394; elev. 3440 m; <named-content xmlns:xlink="http://www.w3.org/1999/xlink" content-type="dwc:verbatimCoordinates" xlink:type="simple"><named-content content-type="geo-json" specific-use="{&#34;type&#34;:&#34;Point&#34;,&#34;coordinates&#34;:[102.416667,34.166667]}" id="NCID0ESCEK" xlink:type="simple">34°10'N, 102°25'E</named-content></named-content>; Grassy nearly level plains surrounded by low grassy hills, in dense thatch, mollisol soils, with <italic><tp:taxon-name><tp:taxon-name-part taxon-name-part-type="genus" reg="Poa">Poa</tp:taxon-name-part></tp:taxon-name></italic>, <italic><tp:taxon-name><tp:taxon-name-part taxon-name-part-type="genus" reg="Calamagrostis">Calamagrostis</tp:taxon-name-part></tp:taxon-name></italic>, <italic><tp:taxon-name><tp:taxon-name-part taxon-name-part-type="genus" reg="Koeleria">Koeleria</tp:taxon-name-part></tp:taxon-name></italic>, <italic>Roegne­ria</italic>, <italic><tp:taxon-name><tp:taxon-name-part taxon-name-part-type="genus" reg="Stipa">Stipa</tp:taxon-name-part></tp:taxon-name></italic>, <italic><tp:taxon-name><tp:taxon-name-part taxon-name-part-type="genus" reg="Ptilagrostis">Ptilagrostis</tp:taxon-name-part></tp:taxon-name></italic>; 18 Sep 1997; <italic>R.J. Soreng, P.M. Peterson, Sun Hang 5383</italic> (KUN0096489 - isotype) • Qinghai, Maqin (Maqên) Xian, Muchang, Dawu Xiang, SE of Maqin (Maqên); wet area with pool and hummock complex and stream flowing through, embankment of road; elev. 3980 m; <named-content xmlns:xlink="http://www.w3.org/1999/xlink" content-type="dwc:verbatimCoordinates" xlink:type="simple"><named-content content-type="geo-json" specific-use="{&#34;type&#34;:&#34;Point&#34;,&#34;coordinates&#34;:[100.509444,34.334167]}" id="NCID0EBEEK" xlink:type="simple">34°20'3"N, 100°30'34"E</named-content></named-content>; 5 Aug 1993; <italic>T.N. Ho, B. Bartholomew, M. Gilbert 790</italic> (BM000580229, KRA628866) • Maqin (Maqên) Xian, Dawu Xiang, along the Deleni He, S of Maqin (Maqên); steep slope with semi-consolidated scree and alpine meadow in alternating strips, on grassy slope; elev. 3050 m; <named-content xmlns:xlink="http://www.w3.org/1999/xlink" content-type="dwc:verbatimCoordinates" xlink:type="simple"><named-content content-type="geo-json" specific-use="{&#34;type&#34;:&#34;Point&#34;,&#34;coordinates&#34;:[100.192778,34.365000]}" id="NCID0ELEEK" xlink:type="simple">34°21'54"N, 100°11'34"E</named-content></named-content>; 6 Aug 1993; <italic>T.N. Ho, B. Bartholomew, M. Gilbert 810</italic> (BM000577764) • Huang-yuan Hsien, Hara Kutur, 14 Aug 1944, <italic>Keng 5468</italic> (K H2012/01581 4) • Sichuan; elev. 4000 m; 27 Aug 1987; <italic>Qinghai-Tibet Team 4390</italic> (KUN0319289).</p></tp:treatment-sec><tp:treatment-sec><!--Section generated to contain objects referenced in tp:taxon-treatment.--><fig id="F5" position="float" orientation="portrait"><object-id xmlns:xlink="http://www.w3.org/1999/xlink" content-type="doi" xlink:type="simple">10.3897/phytokeys.249.128729.figure5</object-id><object-id xmlns:xlink="http://www.w3.org/1999/xlink" content-type="arpha" xlink:type="simple">998056A7-1BBD-5C2F-8FDF-C04F46E209E1</object-id><label>Figure 5.</label><caption><p>SEM morphology of the floret of <italic><tp:taxon-name><tp:taxon-name-part taxon-name-part-type="genus" reg="Ptilagrostis">Ptilagrostis</tp:taxon-name-part><tp:taxon-name-part taxon-name-part-type="species" reg="concinna">concinna</tp:taxon-name-part></tp:taxon-name></italic> (<bold>a–c</bold>), <italic><tp:taxon-name><tp:taxon-name-part taxon-name-part-type="genus" reg="Ptilagrostis">P.</tp:taxon-name-part><tp:taxon-name-part taxon-name-part-type="species" reg="dichotoma">dichotoma</tp:taxon-name-part></tp:taxon-name></italic> (<bold>d–f</bold>), <italic><tp:taxon-name><tp:taxon-name-part taxon-name-part-type="genus" reg="Ptilagrostis">P.</tp:taxon-name-part><tp:taxon-name-part taxon-name-part-type="species" reg="junatovii">junatovii</tp:taxon-name-part></tp:taxon-name></italic> (<bold>g–i</bold>), <italic><tp:taxon-name><tp:taxon-name-part taxon-name-part-type="genus" reg="Ptilagrostis">P.</tp:taxon-name-part><tp:taxon-name-part taxon-name-part-type="species" reg="luquensis">luquensis</tp:taxon-name-part></tp:taxon-name></italic> (<bold>j–l</bold>), <tp:taxon-name><tp:taxon-name-part taxon-name-part-type="genus" reg="Ptilagrostis">P.</tp:taxon-name-part><tp:taxon-name-part taxon-name-part-type="species" reg="mongholica">mongholica</tp:taxon-name-part><tp:taxon-name-part taxon-name-part-type="infraspecific-rank">subsp.</tp:taxon-name-part><tp:taxon-name-part taxon-name-part-type="subspecies" reg="mongholica">mongholica</tp:taxon-name-part></tp:taxon-name> (<bold>m–o</bold>) and <tp:taxon-name><tp:taxon-name-part taxon-name-part-type="genus" reg="Ptilagrostis">P.</tp:taxon-name-part><tp:taxon-name-part taxon-name-part-type="species" reg="mongholica">mongholica</tp:taxon-name-part><tp:taxon-name-part taxon-name-part-type="infraspecific-rank">subsp.</tp:taxon-name-part><tp:taxon-name-part taxon-name-part-type="subspecies" reg="porteri">porteri</tp:taxon-name-part></tp:taxon-name> (<bold>p–s</bold>). Callus and the lower part of the lemma (<bold>a, d, g, j, m, p</bold>), epidermal pattern of the middle part of lemma (<bold>b, e, h, k, n, r</bold>), top of lemma (<bold>c, f, i, l, o, s</bold>). Abbreviations: c = cork cell, h = hook, l = long cell, s = silica body, m = macro-hair.</p></caption><graphic xmlns:xlink="http://www.w3.org/1999/xlink" xlink:href="phytokeys-249-115_article-128729__-g005.jpg" position="float" orientation="portrait" xlink:type="simple" id="oo_1175110.jpg"><uri content-type="original_file" xlink:type="simple">https://binary.pensoft.net/fig/1175110</uri></graphic></fig></tp:treatment-sec><ref-list><ref id="B49"><mixed-citation xmlns:xlink="http://www.w3.org/1999/xlink" xlink:type="simple"><person-group><name name-style="western"><surname>Peterson</surname><given-names>PM</given-names></name><name name-style="western"><surname>Soreng</surname><given-names>R</given-names></name><name name-style="western"><surname>Wu</surname><given-names>ZL</given-names></name></person-group> (<year>2005</year>) <article-title><italic><tp:taxon-name><tp:taxon-name-part taxon-name-part-type="genus">Ptilagrostis</tp:taxon-name-part><tp:taxon-name-part taxon-name-part-type="species">luquensis</tp:taxon-name-part></tp:taxon-name></italic> (<tp:taxon-name><tp:taxon-name-part taxon-name-part-type="family">Poaceae</tp:taxon-name-part></tp:taxon-name>: <tp:taxon-name><tp:taxon-name-part taxon-name-part-type="subfamily">Pooideae</tp:taxon-name-part></tp:taxon-name>: <tp:taxon-name><tp:taxon-name-part taxon-name-part-type="tribe">Stipeae</tp:taxon-name-part></tp:taxon-name>: <italic><tp:taxon-name><tp:taxon-name-part taxon-name-part-type="subtribe">Stipinae</tp:taxon-name-part></tp:taxon-name></italic>), a new species from China.</article-title><source>SIDA, Contributions to Botany</source><volume>21</volume>(<issue>3</issue>): <fpage>1355</fpage>–<lpage>1362</lpage>.</mixed-citation></ref><ref id="B78"><mixed-citation xmlns:xlink="http://www.w3.org/1999/xlink" xlink:type="simple"><person-group><name name-style="western"><surname>Wu</surname><given-names>ZL</given-names></name><name name-style="western"><surname>Phillips</surname><given-names>SM</given-names></name></person-group> (<year>2006</year>) <article-title>Tribe <italic><tp:taxon-name><tp:taxon-name-part taxon-name-part-type="tribe">Stipeae</tp:taxon-name-part></tp:taxon-name></italic>.</article-title> In: <person-group><name name-style="western"><surname>Wu</surname><given-names>ZY</given-names></name><name name-style="western"><surname>Raven</surname><given-names>PH</given-names></name><name name-style="western"><surname>Hong</surname><given-names>DY</given-names></name></person-group> (<role>Eds</role>) <issue-title>Flora of China (Poaceae), 22.</issue-title><source>Science Press, Beijing and Missouri Botanical Garden Press, St. Louis</source>, <fpage>188</fpage>–<lpage>212</lpage>.</mixed-citation></ref></ref-list></tp:taxon-treatment>
