# Supplementary material for: ﻿Insights to the taxonomy and phylogeny of the genus Ptilagrostis worldwide (Poaceae, Stipeae) with a key to species identification, checklist and outlines for further studies
Source: PhytoKeys. 2024 Nov 15;249:115–80. doi: 10.3897/phytokeys.249.128729 (PMC11584906; doi:10.3897/phytokeys.249.128729)
Supplement: XML Treatment for Ptilagrostis malyschevii [file phytokeys.249.128729-treatment13.xml]

<!DOCTYPE tp:taxon-treatment
  PUBLIC "-//TaxonX//DTD Taxonomic Treatment Publishing DTD v0 20100105//EN" "tax-treatment-NSO.dtd">
<tp:taxon-treatment xmlns:tp="http://www.plazi.org/taxpub"><tp:treatment-meta><kwd-group><label>Taxon classification</label><kwd>
                <named-content content-type="kingdom">Plantae</named-content>
              </kwd><kwd>
                <named-content content-type="order">Poales</named-content>
              </kwd><kwd>
                <named-content content-type="family">Poaceae</named-content>
              </kwd></kwd-group><mixed-citation publication-type="journal"><person-group><name><surname>Krzempek</surname><given-names>Marta</given-names></name><name><surname>Klichowska</surname><given-names>Ewelina</given-names></name><name><surname>Nobis</surname><given-names>Marcin</given-names></name></person-group><article-title>﻿Insights to the taxonomy and phylogeny of the genus <italic><tp:taxon-name><tp:taxon-name-part taxon-name-part-type="genus" reg="Ptilagrostis">Ptilagrostis</tp:taxon-name-part></tp:taxon-name></italic> worldwide (<tp:taxon-name><tp:taxon-name-part taxon-name-part-type="family">Poaceae</tp:taxon-name-part></tp:taxon-name>, <tp:taxon-name><tp:taxon-name-part taxon-name-part-type="tribe">Stipeae</tp:taxon-name-part></tp:taxon-name>) with a key to species identification, checklist and outlines for further studies</article-title><source>PhytoKeys</source><day>15</day><month>11</month><year>2024</year><volume>249</volume><fpage>115</fpage><lpage>180</lpage><pub-id pub-id-type="doi">10.3897/phytokeys.249.128729</pub-id></mixed-citation></tp:treatment-meta><tp:nomenclature><label>﻿8.</label><tp:taxon-name>
              <object-id xmlns:xlink="http://www.w3.org/1999/xlink" content-type="arpha" xlink:type="simple">8ECED193-1575-549E-BD95-49DF88106962</object-id>
              <tp:taxon-name-part taxon-name-part-type="genus" reg="Ptilagrostis">Ptilagrostis</tp:taxon-name-part>
              <tp:taxon-name-part taxon-name-part-type="species" reg="malyschevii">malyschevii</tp:taxon-name-part>
            </tp:taxon-name><tp:taxon-authority>Tzvelev, Novosti Sistematiki Vysshchikh Rastenii 11: 7. 1974.</tp:taxon-authority><xref ref-type="supplementary-material" rid="S2">Suppl. material 2: fig. S10</xref><tp:nomenclature-citation-list><tp:nomenclature-citation><tp:taxon-name>
                  <tp:taxon-name-part taxon-name-part-type="genus" reg="Stipa"/>
                  <tp:taxon-name-part taxon-name-part-type="species" reg="mongholica"/>
                  <tp:taxon-name-part taxon-name-part-type="variety" reg="barbellata"/>
                </tp:taxon-name><comment>= <tp:taxon-name><tp:taxon-name-part taxon-name-part-type="genus" reg="Stipa">Stipa</tp:taxon-name-part><tp:taxon-name-part taxon-name-part-type="species" reg="mongholica">mongholica</tp:taxon-name-part><tp:taxon-name-part taxon-name-part-type="infraspecific-rank">var.</tp:taxon-name-part><tp:taxon-name-part taxon-name-part-type="variety" reg="barbellata">barbellata</tp:taxon-name-part></tp:taxon-name> Roshev., Flora Azyatskoi Rossii 12: 132. 1916 (lectotype of this taxon was selected and distinguished by Tzvelev in October 1972 as the holotype of <tp:taxon-name><tp:taxon-name-part taxon-name-part-type="genus" reg="Ptilagrostis">P.</tp:taxon-name-part><tp:taxon-name-part taxon-name-part-type="species" reg="malyschevii">malyschevii</tp:taxon-name-part></tp:taxon-name>). </comment></tp:nomenclature-citation><tp:nomenclature-citation><tp:taxon-name>
                  <tp:taxon-name-part taxon-name-part-type="genus" reg="Ptilagrostis"/>
                  <tp:taxon-name-part taxon-name-part-type="species" reg="mongholica"/>
                  <tp:taxon-name-part taxon-name-part-type="variety" reg="barbellata"/>
                </tp:taxon-name><comment>≡ <tp:taxon-name><tp:taxon-name-part taxon-name-part-type="genus" reg="Ptilagrostis">Ptilagrostis</tp:taxon-name-part><tp:taxon-name-part taxon-name-part-type="species" reg="mongholica">mongholica</tp:taxon-name-part><tp:taxon-name-part taxon-name-part-type="infraspecific-rank">var.</tp:taxon-name-part><tp:taxon-name-part taxon-name-part-type="variety" reg="barbellata">barbellata</tp:taxon-name-part></tp:taxon-name> (Roshev) Roshev., Flora SSSR 2: 75. 1934. </comment></tp:nomenclature-citation></tp:nomenclature-citation-list></tp:nomenclature><tp:treatment-sec sec-type="material" id="SECID0ERIEK"><title>Type.</title><p>Kyrgyzstan, Tsentralnyi Tian-Shan, Semirechenskaya obl., Pishpekskii u., severn. sklony u r. Buzulgan, 18 July 1908, <italic>R.J. Roshevits 1244</italic> (holotype: <abbrev xmlns:xlink="http://www.w3.org/1999/xlink" xlink:title="V.L. Komarov Botanical Institute Herbarium in St. Petersburg" id="ABBRID0EZIEK" xlink:type="simple">LE</abbrev>! with note ‘<italic><tp:taxon-name><tp:taxon-name-part taxon-name-part-type="genus" reg="Ptilagrostis">Ptilagrostis</tp:taxon-name-part><tp:taxon-name-part taxon-name-part-type="species" reg="malyschevii">malyschevii</tp:taxon-name-part></tp:taxon-name></italic> m. sp. nova! Typus! X.1972, N. Tzvelev; isotype <abbrev xmlns:xlink="http://www.w3.org/1999/xlink" xlink:title="V.L. Komarov Botanical Institute Herbarium in St. Petersburg" id="ABBRID0EIJEK" xlink:type="simple">LE</abbrev>!).</p></tp:treatment-sec><tp:treatment-sec sec-type="description" id="SECID0EMJEK"><title>Description.</title><p><bold><italic>Perennial plants</italic></bold>, densely tufted, with a few culms and numerous vegetative shoots; culms (10–)15–45(–70) cm tall. <bold><italic>Leaves of vegetative shoots</italic></bold>: sheaths glabrous; <bold><italic>ligules</italic></bold> lanceolate, the longest 2.3–4.5; <bold><italic>blades</italic></bold> scabrous, convolute, green, pale green to greyish, 0.4–0.6(–0.7) mm in diameter, with (5–)7 vascular bundles. <bold><italic>Cauline leaves</italic></bold>: sheaths glabrous or minutely scabrous; <bold><italic>ligules</italic></bold> on the lower sheaths lanceolate. <bold><italic>Panicle</italic></bold> open, 5–15 cm long and 4–10 cm wide, with 15–25 spikelets (in young individuals fewer than 15); <bold><italic>branches</italic></bold> glabrous. <bold><italic>Glumes</italic></bold> subequal, purple, 4.4–5.0(–6.0) mm long, lanceolate. <bold><italic>Floret</italic></bold> (lemma + callus) 3.8–4.6(–5.3) mm long. <bold><italic>Callus</italic></bold> 0.3–0.7 mm long, densely pilose; callus base obtuse. <bold><italic>Lemma</italic></bold> coriaceous, pale-green, purplish or brownish, covered from the bottom up to 1/3 of its length, by dense ascending to appressed hairs, hairless in the mid-length and with hairs at apex; <bold><italic>lemma apex</italic></bold> with two lobes. <bold><italic>Awn</italic></bold> (20–)28–45(–52) mm long, unigeniculate; <bold><italic>the lower segment of the awn</italic> (<italic>column</italic>)</bold> (6–)10–17(–20) mm long, twisted, with 1.2–2.0 mm long hairs; <bold><italic>terminal segment of the awn</italic> (<italic>seta</italic>)</bold> straight, (10–)15–25(–32) mm long, with 1.0–1.9 mm long hairs, gradually decreasing in length towards the apex. <bold><italic>Anthers</italic></bold> 2–3 mm long, with a tuft of hairs at the apex.</p></tp:treatment-sec><tp:treatment-sec sec-type="phenology" id="SECID0ENLEK"><title>Phenology.</title><p>Flowering from July to September.</p></tp:treatment-sec><tp:treatment-sec sec-type="Figures" id="SECID0ESLEK"><title>Figures.</title><p>Figs <xref ref-type="fig" rid="F6">6e</xref>, <xref ref-type="fig" rid="F14">14</xref>; additional figures in Tzvelev et al. (1974: fig. 1); <xref ref-type="bibr" rid="B54">Qin et al. (2004</xref>: fig. 118); <ext-link xmlns:xlink="http://www.w3.org/1999/xlink" xlink:href="https://www.gbif.org/species/4149793" ext-link-type="uri" xlink:type="simple">https://www.gbif.org/species/4149793</ext-link>, <ext-link xmlns:xlink="http://www.w3.org/1999/xlink" xlink:href="http://www.efloras.org/object_page.aspx?object_id=95534&amp;flora_id=2" ext-link-type="uri" xlink:type="simple">http://www.efloras.org/object_page.aspx?object_id=95534&amp;flora_id=2</ext-link>.</p><fig id="F14" position="float" orientation="portrait"><object-id xmlns:xlink="http://www.w3.org/1999/xlink" content-type="doi" xlink:type="simple">10.3897/phytokeys.249.128729.figure14</object-id><object-id xmlns:xlink="http://www.w3.org/1999/xlink" content-type="arpha" xlink:type="simple">381D2292-D087-5B1F-84E8-E53A00A39A03</object-id><label>Figure 14.</label><caption><p><italic><tp:taxon-name><tp:taxon-name-part taxon-name-part-type="genus" reg="Ptilagrostis">Ptilagrostis</tp:taxon-name-part><tp:taxon-name-part taxon-name-part-type="species" reg="malyschevii">malyschevii</tp:taxon-name-part></tp:taxon-name></italic>, general habit.</p></caption><graphic xmlns:xlink="http://www.w3.org/1999/xlink" xlink:href="phytokeys-249-115_article-128729__-g014.jpg" position="float" orientation="portrait" xlink:type="simple" id="oo_1175119.jpg"><uri content-type="original_file" xlink:type="simple">https://binary.pensoft.net/fig/1175119</uri></graphic></fig></tp:treatment-sec><tp:treatment-sec sec-type="distribution" id="SECID0EGNEK"><title>Distribution.</title><p>Mountain areas of north-central Central Asia, in Kyrgyzstan, Tajikistan, Kazakhstan, Russia, and China (<xref ref-type="bibr" rid="B72">Tzvelev 1974</xref>, <xref ref-type="bibr" rid="B69">1976</xref>; <xref ref-type="bibr" rid="B71">Tzvelev and Probatova 2019</xref>).</p></tp:treatment-sec><tp:treatment-sec sec-type="habitat" id="SECID0EYNEK"><title>Habitat.</title><p>Alpine mats, gravels and stony slopes, at (2600–)2900–4500(–5000) m elev.</p></tp:treatment-sec><tp:treatment-sec sec-type="Selected studied specimens of P. malyschevii" id="SECID0E4NEK"><title>Selected studied specimens of <italic><tp:taxon-name><tp:taxon-name-part taxon-name-part-type="genus" reg="Ptilagrostis">P.</tp:taxon-name-part><tp:taxon-name-part taxon-name-part-type="species" reg="malyschevii">malyschevii</tp:taxon-name-part></tp:taxon-name></italic>.</title><p>China • Jilin, Highland Bai Shan; elev. 2600 m; 27 Jul 1963 (KRA528840, KRA528837, IFP15852001a0021, IFP15852001a0004) • Sichuan, grasslands between Labrang and Yellow River near camp, Wanrgon valley; among willow bushes; elev. 12200 ft.; 29 Jul 1926; <italic>J.F. Rock 14530</italic> (E00690600, <abbrev xmlns:xlink="http://www.w3.org/1999/xlink" xlink:title="New York Botanical Garden Herbarium" id="ABBRID0EROEK" xlink:type="simple">NY</abbrev>). – Kazakhstan • Semirechensk, obl. Dzhar­kentsk. u. Gory Ketmen-tau. Yuzhnyy sklon, r. Kessyk ak-tas; zona alpíyskaya, syrovatyye luga; vys. 1400 sazh; 14 Aug 1917; <italic>R. Abolino 5345</italic> (TASH015592) • Semirechensk, obl. Dzharkentsk, u. Gory Ketmen-tau Pereval Ak-tas; zona alpíyskaya, kamenistyy lug; vys. 1500 sazh; 13 Aug 1917; <italic>R. Abolino 3766</italic> (TASH015593). – Kyrgyzstan • Issyk-Kul Region, Central Tian Shan, ca. 133.5 km ESE of Balykchy, ca. 25 km S of Barskoon; alpine grasslands; elev. 2790 m; <named-content xmlns:xlink="http://www.w3.org/1999/xlink" content-type="dwc:verbatimCoordinates" xlink:type="simple"><named-content content-type="geo-json" specific-use="{&#34;type&#34;:&#34;Point&#34;,&#34;coordinates&#34;:[77.641257,41.924582]}" id="NCID0E3OEK" xlink:type="simple">41.924582°N, 77.641257°E</named-content></named-content>; 5 Jul 2022; <italic>M. Nobis, E. Klichowska, A. Wróbel 1547</italic> (KRA628874) • Issyk-kul Region, ca. 96 km to the W from the Is­syk-kul Lake and ca. 51 to the SE from Przewalsk, near the road A364; over the mountain pass; elev. 3491 m; <named-content xmlns:xlink="http://www.w3.org/1999/xlink" content-type="dwc:verbatimCoordinates" xlink:type="simple"><named-content content-type="geo-json" specific-use="{&#34;type&#34;:&#34;Point&#34;,&#34;coordinates&#34;:[79.024342,42.366261]}" id="NCID0EGPEK" xlink:type="simple">42°21'58.54"N, 79°1'27.63"E</named-content></named-content>; 2 Aug 2016; <italic>M. Nobis, A. Nobis 838</italic> (KRA487167) • Naryn Region, Central Tian Shan, ca. 87.5 km SW of Naryn, ca. 58.8 km SW of At-Bashy; alpine grasslands; elev. 3112 m; 10 Jul 2022; <named-content xmlns:xlink="http://www.w3.org/1999/xlink" content-type="dwc:verbatimCoordinates" xlink:type="simple"><named-content content-type="geo-json" specific-use="{&#34;type&#34;:&#34;Point&#34;,&#34;coordinates&#34;:[75.289191,40.822641]}" id="NCID0EQPEK" xlink:type="simple">40.822641°N, 75.289191°E</named-content></named-content>; <italic>M. Nobis, E. Klichowska, A. Wróbel 1580</italic> (KRA628893, KRA628894, KRA628895) • Central Tien Shan, ca. 76.5 km E of Kyzyl Suu, ca. 192 km SE of Almaty; alpine meadow; elev. 2810 m; <named-content xmlns:xlink="http://www.w3.org/1999/xlink" content-type="dwc:verbatimCoordinates" xlink:type="simple"><named-content content-type="geo-json" specific-use="{&#34;type&#34;:&#34;Point&#34;,&#34;coordinates&#34;:[78.948169,42.426428]}" id="NCID0E1PEK" xlink:type="simple">42°25'35.14"N, 78°56'53.41"E</named-content></named-content>; 09 Jul 2015; M. Nobis, <italic>A. Nowak 632</italic> (KRA476208) • Central Tien Shan, ca. 52 km E of Przewalsk, ca. 197 km SE of Almaty; alpine grassland; elev. 3428 m; <named-content xmlns:xlink="http://www.w3.org/1999/xlink" content-type="dwc:verbatimCoordinates" xlink:type="simple"><named-content content-type="geo-json" specific-use="{&#34;type&#34;:&#34;Point&#34;,&#34;coordinates&#34;:[79.028292,42.427147]}" id="NCID0EEQEK" xlink:type="simple">42°25'37.73"N, 79°1'41.85"E</named-content></named-content>; 09 Jul 2015; <italic>M. Nobis, A. Nowak 636</italic> (KRA481613) • Central Tian-Shan, ca. 18 km NE of Songköl, ca. 40.5 km SW of Kochkor; steppe; elev. 2892 m; <named-content xmlns:xlink="http://www.w3.org/1999/xlink" content-type="dwc:verbatimCoordinates" xlink:type="simple"><named-content content-type="geo-json" specific-use="{&#34;type&#34;:&#34;Point&#34;,&#34;coordinates&#34;:[75.429608,41.948767]}" id="NCID0EOQEK" xlink:type="simple">41°56'55.56"N, 75°25'46.59"E</named-content></named-content>; 31 Jul 2016; leg. <italic>M. Nobis, A. Nobis 829</italic> (KRA522756). Addition­al specimens studied are listed in Suppl. material <xref ref-type="supplementary-material" rid="S1">1</xref>.</p></tp:treatment-sec><tp:treatment-sec sec-type="notes" id="SECID0EZQEK"><title>Note.</title><p>During the revision of herbarium materials in Shenyang (<abbrev xmlns:xlink="http://www.w3.org/1999/xlink" xlink:title="Herbarium of the Institute of Applied Ecology, Academia Sinica in Shenyang" id="ABBRID0E6QEK" xlink:type="simple">IFP</abbrev>), we found specimens collected in NE China that are morphologically intermediate between <italic><tp:taxon-name><tp:taxon-name-part taxon-name-part-type="genus" reg="Ptilagrostis">P.</tp:taxon-name-part><tp:taxon-name-part taxon-name-part-type="species" reg="malyschevii">malyschevii</tp:taxon-name-part></tp:taxon-name></italic> and <italic><tp:taxon-name><tp:taxon-name-part taxon-name-part-type="genus" reg="Ptilagrostis">P.</tp:taxon-name-part><tp:taxon-name-part taxon-name-part-type="species" reg="alpina">alpina</tp:taxon-name-part></tp:taxon-name></italic>. These specimens have short ligules, scabrous panicle branches and fewer flowers in the panicle that are typical for <italic><tp:taxon-name><tp:taxon-name-part taxon-name-part-type="genus" reg="Ptilagrostis">P.</tp:taxon-name-part><tp:taxon-name-part taxon-name-part-type="species" reg="alpina">alpina</tp:taxon-name-part></tp:taxon-name></italic>, while other features such as long awns, large lemmas and glumes are characteristic for <italic><tp:taxon-name><tp:taxon-name-part taxon-name-part-type="genus" reg="Ptilagrostis">P.</tp:taxon-name-part><tp:taxon-name-part taxon-name-part-type="species" reg="malyschevii">malyschevii</tp:taxon-name-part></tp:taxon-name></italic>. It is possible that <italic><tp:taxon-name><tp:taxon-name-part taxon-name-part-type="genus" reg="Ptilagrostis">P.</tp:taxon-name-part><tp:taxon-name-part taxon-name-part-type="species" reg="alpina">alpina</tp:taxon-name-part></tp:taxon-name></italic> is also present in the area and hybridisation between the two species occurs there. Further studies are required to verify this hypothesis.</p></tp:treatment-sec><tp:treatment-sec sec-type="description" id="SECID0E1SEK"><title>Selected specimens characterised by intermediate characters between <italic><tp:taxon-name><tp:taxon-name-part taxon-name-part-type="genus" reg="Ptilagrostis">P.</tp:taxon-name-part><tp:taxon-name-part taxon-name-part-type="species" reg="malyschevii">malyschevii</tp:taxon-name-part></tp:taxon-name></italic> and <italic><tp:taxon-name><tp:taxon-name-part taxon-name-part-type="genus" reg="Ptilagrostis">P.</tp:taxon-name-part><tp:taxon-name-part taxon-name-part-type="species" reg="alpina">alpina</tp:taxon-name-part></tp:taxon-name></italic> studied.</title><p>China • Antu County, Changbai Moun­tain reserve; 23 Jul 1986 (KRA528839, IFP15852001a0026) • 29 Jul 1975 (KRA528838, IFP15852001a0024).</p></tp:treatment-sec><tp:treatment-sec><!--Section generated to contain objects referenced in tp:taxon-treatment.--><supplementary-material xmlns:xlink="http://www.w3.org/1999/xlink" id="S2" position="float" orientation="portrait" xlink:type="simple"><object-id content-type="doi" xlink:type="simple">10.3897/phytokeys.249.128729.suppl2</object-id><object-id content-type="arpha" xlink:type="simple">FBEE3CD5-21F8-5A45-99B0-729DD6D567F7</object-id><label>Supplementary material 2</label><caption><p>Fourteen additional images</p></caption><statement content-type="dataType"><label>Data type</label><p>docx</p></statement><statement content-type="notes"><label>Explanation note</label><p><bold>fig. S1.</bold> Cluster analysis (UPGMA) of all examined specimens of all <tp:taxon-name><tp:taxon-name-part taxon-name-part-type="genus" reg="Ptilagrostis">Ptilagrostis</tp:taxon-name-part></tp:taxon-name> species. List of specimens examined is presented in Suppl. material <xref ref-type="supplementary-material" rid="S1">1</xref>. <bold>fig. S2.</bold> The holotype of <italic><tp:taxon-name><tp:taxon-name-part taxon-name-part-type="genus" reg="Ptilagrostis">Ptilagrostis</tp:taxon-name-part><tp:taxon-name-part taxon-name-part-type="species" reg="alpina">alpina</tp:taxon-name-part></tp:taxon-name></italic> (<abbrev xlink:title="V.L. Komarov Botanical Institute Herbarium in St. Petersburg" id="ABBRID0EBFEM" xlink:type="simple">LE</abbrev>). <bold>fig. S3.</bold> The isotype of <italic><tp:taxon-name><tp:taxon-name-part taxon-name-part-type="genus" reg="Ptilagrostis">Ptilagrostis</tp:taxon-name-part><tp:taxon-name-part taxon-name-part-type="species" reg="arcuata">arcuata</tp:taxon-name-part></tp:taxon-name></italic> (K). <bold>fig. S4.</bold> The isotype of <italic><tp:taxon-name><tp:taxon-name-part taxon-name-part-type="genus" reg="Ptilagrostis">Ptilagrostis</tp:taxon-name-part><tp:taxon-name-part taxon-name-part-type="species" reg="concinna">concinna</tp:taxon-name-part></tp:taxon-name></italic> (<abbrev xlink:title="V.L. Komarov Botanical Institute Herbarium in St. Petersburg" id="ABBRID0E6FEM" xlink:type="simple">LE</abbrev>). <bold>fig. S5.</bold> The holotype of <tp:taxon-name><tp:taxon-name-part taxon-name-part-type="genus" reg="Ptilagrostis">Ptilagrostis</tp:taxon-name-part><tp:taxon-name-part taxon-name-part-type="species" reg="concinna">concinna</tp:taxon-name-part><tp:taxon-name-part taxon-name-part-type="infraspecific-rank">var.</tp:taxon-name-part><tp:taxon-name-part taxon-name-part-type="variety" reg="xizangensis">xizangensis</tp:taxon-name-part></tp:taxon-name> (<abbrev xlink:title="Ludwig-Maximilians-Universität München Herbarium" id="ABBRID0EWGEM" xlink:type="simple">MSB</abbrev>). <bold>fig. S6.</bold> The isotype of <italic><tp:taxon-name><tp:taxon-name-part taxon-name-part-type="genus" reg="Ptilagrostis">Ptilagrostis</tp:taxon-name-part><tp:taxon-name-part taxon-name-part-type="species" reg="dichotoma">dichotoma</tp:taxon-name-part></tp:taxon-name></italic> (<abbrev xlink:title="V.L. Komarov Botanical Institute Herbarium in St. Petersburg" id="ABBRID0EHHEM" xlink:type="simple">LE</abbrev>). <bold>fig. S7.</bold> The holotype of <tp:taxon-name><tp:taxon-name-part taxon-name-part-type="genus" reg="Ptilagrostis">Ptilagrostis</tp:taxon-name-part><tp:taxon-name-part taxon-name-part-type="species" reg="dichotoma">dichotoma</tp:taxon-name-part><tp:taxon-name-part taxon-name-part-type="infraspecific-rank">var.</tp:taxon-name-part><tp:taxon-name-part taxon-name-part-type="variety" reg="roshevitsiana">roshevitsiana</tp:taxon-name-part></tp:taxon-name> (<abbrev xlink:title="V.L. Komarov Botanical Institute Herbarium in St. Petersburg" id="ABBRID0E5HEM" xlink:type="simple">LE</abbrev>). <bold>fig. S8.</bold> The holotype of <italic><tp:taxon-name><tp:taxon-name-part taxon-name-part-type="genus" reg="Ptilagrostis">Ptilagrostis</tp:taxon-name-part><tp:taxon-name-part taxon-name-part-type="species" reg="junatovii">junatovii</tp:taxon-name-part></tp:taxon-name></italic> (<abbrev xlink:title="V.L. Komarov Botanical Institute Herbarium in St. Petersburg" id="ABBRID0EPIEM" xlink:type="simple">LE</abbrev>). <bold>fig. S9.</bold> The holotype of <tp:taxon-name><tp:taxon-name-part taxon-name-part-type="genus" reg="Ptilagrostis">Ptilagrostis</tp:taxon-name-part><tp:taxon-name-part taxon-name-part-type="species" reg="concinna">concinna</tp:taxon-name-part><tp:taxon-name-part taxon-name-part-type="infraspecific-rank">subsp.</tp:taxon-name-part><tp:taxon-name-part taxon-name-part-type="subspecies" reg="schischkinii">schischkinii</tp:taxon-name-part></tp:taxon-name> (<abbrev xlink:title="V.L. Komarov Botanical Institute Herbarium in St. Petersburg" id="ABBRID0EGJEM" xlink:type="simple">LE</abbrev>). <bold>fig. S10.</bold> The holotype of <italic><tp:taxon-name><tp:taxon-name-part taxon-name-part-type="genus" reg="Ptilagrostis">Ptilagrostis</tp:taxon-name-part><tp:taxon-name-part taxon-name-part-type="species" reg="malyschevii">malyschevii</tp:taxon-name-part></tp:taxon-name></italic> (<abbrev xlink:title="V.L. Komarov Botanical Institute Herbarium in St. Petersburg" id="ABBRID0EXJEM" xlink:type="simple">LE</abbrev>). <bold>fig. S11.</bold> The lectotype of <tp:taxon-name><tp:taxon-name-part taxon-name-part-type="genus" reg="Ptilagrostis">Ptilagrostis</tp:taxon-name-part><tp:taxon-name-part taxon-name-part-type="species" reg="mongholica">mongholica</tp:taxon-name-part><tp:taxon-name-part taxon-name-part-type="infraspecific-rank">subsp.</tp:taxon-name-part><tp:taxon-name-part taxon-name-part-type="subspecies" reg="mongholica">mongholica</tp:taxon-name-part></tp:taxon-name> (<abbrev xlink:title="V.L. Komarov Botanical Institute Herbarium in St. Petersburg" id="ABBRID0EOKEM" xlink:type="simple">LE</abbrev>). <bold>fig. S12.</bold> The lectotype of <italic><tp:taxon-name><tp:taxon-name-part taxon-name-part-type="genus" reg="Ptilagrostis">Ptilagrostis</tp:taxon-name-part><tp:taxon-name-part taxon-name-part-type="species" reg="tibetica">tibetica</tp:taxon-name-part></tp:taxon-name></italic> (K). <bold>fig. S13.</bold> The isotype of <italic><tp:taxon-name><tp:taxon-name-part taxon-name-part-type="genus" reg="Ptilagrostis">Ptilagrostis</tp:taxon-name-part><tp:taxon-name-part taxon-name-part-type="species" reg="chingii">chingii</tp:taxon-name-part></tp:taxon-name></italic> (E). <bold>fig. S14.</bold><tp:taxon-name><tp:taxon-name-part taxon-name-part-type="genus" reg="Ptilagrostis">Ptilagrostis</tp:taxon-name-part><tp:taxon-name-part taxon-name-part-type="species" reg="chingii">chingii</tp:taxon-name-part><tp:taxon-name-part taxon-name-part-type="infraspecific-rank">var.</tp:taxon-name-part><tp:taxon-name-part taxon-name-part-type="variety" reg="laxum">laxum</tp:taxon-name-part></tp:taxon-name>, general habitat (E).</p></statement><media xlink:href="phytokeys-249-115_article-128729__-s002.docx" mimetype="application" mime-subtype="vnd.openxmlformats-officedocument.wordprocessingml.document" position="float" orientation="portrait" xlink:type="simple" id="oo_1175129.docx"><uri content-type="original_file" xlink:type="simple">https://binary.pensoft.net/file/1175129</uri></media><permissions><license xlink:type="simple"><license-p>This dataset is made available under the Open Database License (http://opendatacommons.org/licenses/odbl/1.0/). The Open Database License (ODbL) is a license agreement intended to allow users to freely share, modify, and use this Dataset while maintaining this same freedom for others, provided that the original source and author(s) are credited.</license-p></license></permissions><attrib specific-use="authors">Marta Krzempek, Ewelina Klichowska, Marcin Nobis</attrib></supplementary-material><supplementary-material xmlns:xlink="http://www.w3.org/1999/xlink" id="S1" position="float" orientation="portrait" xlink:type="simple"><object-id content-type="doi" xlink:type="simple">10.3897/phytokeys.249.128729.suppl1</object-id><object-id content-type="arpha" xlink:type="simple">24F59CB9-716A-5F81-93FD-6CBD4A80517D</object-id><label>Supplementary material 1</label><caption><p>Insights to the taxonomy and phylogeny of the genus <italic><tp:taxon-name><tp:taxon-name-part taxon-name-part-type="genus" reg="Ptilagrostis">Ptilagrostis</tp:taxon-name-part></tp:taxon-name></italic> worldwide (<tp:taxon-name><tp:taxon-name-part taxon-name-part-type="family">Poaceae</tp:taxon-name-part></tp:taxon-name>, <tp:taxon-name><tp:taxon-name-part taxon-name-part-type="tribe">Stipeae</tp:taxon-name-part></tp:taxon-name>) with a key to species identification, checklist and outlines for further studies</p></caption><statement content-type="dataType"><label>Data type</label><p>xlsx</p></statement><media xlink:href="phytokeys-249-115_article-128729__-s001.xlsx" mimetype="application" mime-subtype="vnd.openxmlformats-officedocument.spreadsheetml.sheet" position="float" orientation="portrait" xlink:type="simple" id="oo_1175128.xlsx"><uri content-type="original_file" xlink:type="simple">https://binary.pensoft.net/file/1175128</uri></media><permissions><license xlink:type="simple"><license-p>This dataset is made available under the Open Database License (http://opendatacommons.org/licenses/odbl/1.0/). The Open Database License (ODbL) is a license agreement intended to allow users to freely share, modify, and use this Dataset while maintaining this same freedom for others, provided that the original source and author(s) are credited.</license-p></license></permissions><attrib specific-use="authors">Marta Krzempek, Ewelina Klichowska, Marcin Nobis</attrib></supplementary-material><fig id="F6" position="float" orientation="portrait"><object-id xmlns:xlink="http://www.w3.org/1999/xlink" content-type="doi" xlink:type="simple">10.3897/phytokeys.249.128729.figure6</object-id><object-id xmlns:xlink="http://www.w3.org/1999/xlink" content-type="arpha" xlink:type="simple">F24BE118-DE38-525D-ACBB-8DE67F307C4D</object-id><label>Figure 6.</label><caption><p>Cross-sections through vegetative leaves of <italic><tp:taxon-name><tp:taxon-name-part taxon-name-part-type="genus" reg="Ptilagrostis">P.</tp:taxon-name-part><tp:taxon-name-part taxon-name-part-type="species" reg="duthiei">duthiei</tp:taxon-name-part></tp:taxon-name></italic> (<bold>a, b</bold>), <italic><tp:taxon-name><tp:taxon-name-part taxon-name-part-type="genus" reg="Ptilagrostis">P.</tp:taxon-name-part><tp:taxon-name-part taxon-name-part-type="species" reg="contracta">contracta</tp:taxon-name-part></tp:taxon-name></italic> (<bold>c, d</bold>), <italic><tp:taxon-name><tp:taxon-name-part taxon-name-part-type="genus" reg="Ptilagrostis">P.</tp:taxon-name-part><tp:taxon-name-part taxon-name-part-type="species" reg="malyschevii">malyschevii</tp:taxon-name-part></tp:taxon-name></italic> (<bold>e</bold>), <italic><tp:taxon-name><tp:taxon-name-part taxon-name-part-type="genus" reg="Ptilagrostis">P.</tp:taxon-name-part><tp:taxon-name-part taxon-name-part-type="species" reg="alpina">alpina</tp:taxon-name-part></tp:taxon-name></italic> (<bold>f</bold>), <italic><tp:taxon-name><tp:taxon-name-part taxon-name-part-type="genus" reg="Ptilagrostis">P.</tp:taxon-name-part><tp:taxon-name-part taxon-name-part-type="species" reg="chingii">chingii</tp:taxon-name-part></tp:taxon-name></italic> (<bold>g, h</bold>), <italic><tp:taxon-name><tp:taxon-name-part taxon-name-part-type="genus" reg="Ptilagrostis">P.</tp:taxon-name-part><tp:taxon-name-part taxon-name-part-type="species" reg="bhutanica">bhutanica</tp:taxon-name-part></tp:taxon-name></italic> (<bold>i</bold>), <italic><tp:taxon-name><tp:taxon-name-part taxon-name-part-type="genus" reg="Ptilagrostis">P.</tp:taxon-name-part><tp:taxon-name-part taxon-name-part-type="species" reg="junatovii">junatovii</tp:taxon-name-part></tp:taxon-name></italic> (<bold>j</bold>), <italic><tp:taxon-name><tp:taxon-name-part taxon-name-part-type="genus" reg="Ptilagrostis">P.</tp:taxon-name-part><tp:taxon-name-part taxon-name-part-type="species" reg="arcuata">arcuata</tp:taxon-name-part></tp:taxon-name></italic> (<bold>k</bold>), <italic><tp:taxon-name><tp:taxon-name-part taxon-name-part-type="genus" reg="Ptilagrostis">P.</tp:taxon-name-part><tp:taxon-name-part taxon-name-part-type="species" reg="concinna">concinna</tp:taxon-name-part></tp:taxon-name></italic> (<bold>l</bold>), <italic><tp:taxon-name><tp:taxon-name-part taxon-name-part-type="genus" reg="Ptilagrostis">P.</tp:taxon-name-part><tp:taxon-name-part taxon-name-part-type="species" reg="yadongensis">yadongensis</tp:taxon-name-part></tp:taxon-name></italic> (<bold>m, n</bold>), <italic><tp:taxon-name><tp:taxon-name-part taxon-name-part-type="genus" reg="Ptilagrostis">P.</tp:taxon-name-part><tp:taxon-name-part taxon-name-part-type="species" reg="luquensis">luquensis</tp:taxon-name-part></tp:taxon-name></italic> (<bold>o</bold>), <tp:taxon-name><tp:taxon-name-part taxon-name-part-type="genus" reg="Ptilagrostis">P.</tp:taxon-name-part><tp:taxon-name-part taxon-name-part-type="species" reg="mongholica">mongholica</tp:taxon-name-part><tp:taxon-name-part taxon-name-part-type="infraspecific-rank">subsp.</tp:taxon-name-part><tp:taxon-name-part taxon-name-part-type="subspecies" reg="mongholica">mongholica</tp:taxon-name-part></tp:taxon-name> (<bold>p</bold>), <italic><tp:taxon-name><tp:taxon-name-part taxon-name-part-type="genus" reg="Ptilagrostis">P.</tp:taxon-name-part><tp:taxon-name-part taxon-name-part-type="species" reg="dichotoma">dichotoma</tp:taxon-name-part></tp:taxon-name></italic> (<bold>r</bold>), <italic><tp:taxon-name><tp:taxon-name-part taxon-name-part-type="genus" reg="Ptilagrostis">P.</tp:taxon-name-part><tp:taxon-name-part taxon-name-part-type="species" reg="tibetica">tibetica</tp:taxon-name-part></tp:taxon-name></italic> (<bold>s</bold>), <italic><tp:taxon-name><tp:taxon-name-part taxon-name-part-type="genus" reg="Ptilagrostis">P.</tp:taxon-name-part><tp:taxon-name-part taxon-name-part-type="species" reg="glabrifolia">glabrifolia</tp:taxon-name-part></tp:taxon-name></italic> (<bold>t</bold>). Abbreviations: (1) sclerenchyma strand, (2) ribs, (3) vascular bundles, (4) prickle-hairs. Scale bars: 100 µm. List of studied specimens is presented in Suppl. material <xref ref-type="supplementary-material" rid="S1">1</xref>.</p></caption><graphic xmlns:xlink="http://www.w3.org/1999/xlink" xlink:href="phytokeys-249-115_article-128729__-g006.jpg" position="float" orientation="portrait" xlink:type="simple" id="oo_1175111.jpg"><uri content-type="original_file" xlink:type="simple">https://binary.pensoft.net/fig/1175111</uri></graphic></fig></tp:treatment-sec><ref-list><ref id="B54"><mixed-citation xmlns:xlink="http://www.w3.org/1999/xlink" xlink:type="simple"><person-group><name name-style="western"><surname>Qin</surname><given-names>ZS</given-names></name><name name-style="western"><surname>Fang</surname><given-names>ZF</given-names></name><name name-style="western"><surname>Zhao</surname><given-names>SD</given-names></name></person-group> (<year>2004</year>) <italic><tp:taxon-name><tp:taxon-name-part taxon-name-part-type="genus">Ptilagrostis</tp:taxon-name-part></tp:taxon-name></italic>. In: Flora plantarum herbacearum Chinae Boreali-Orientalis, Tomus 10. Science Press, Beijing, China, 262–263.</mixed-citation></ref><ref id="B72"><mixed-citation xmlns:xlink="http://www.w3.org/1999/xlink" xlink:type="simple"><person-group><name name-style="western"><surname>Tzvelev</surname><given-names>NN</given-names></name></person-group> (<year>1974</year>) Zametki o tribe <tp:taxon-name><tp:taxon-name-part taxon-name-part-type="tribe">Stipeae</tp:taxon-name-part></tp:taxon-name> Dum. semeistva zlakov (<tp:taxon-name><tp:taxon-name-part taxon-name-part-type="family">Poaceae</tp:taxon-name-part></tp:taxon-name>) v SSSR. Novosti Sististematyki Vysshikh Rastenii 11: 7.</mixed-citation></ref><ref id="B69"><mixed-citation xmlns:xlink="http://www.w3.org/1999/xlink" xlink:type="simple"><person-group><name name-style="western"><surname>Tzvelev</surname><given-names>NN</given-names></name></person-group> (<year>1976</year>) Zlaki SSSR. Nauka, Leningrad.</mixed-citation></ref><ref id="B71"><mixed-citation xmlns:xlink="http://www.w3.org/1999/xlink" xlink:type="simple"><person-group><name name-style="western"><surname>Tzvelev</surname><given-names>NN</given-names></name><name name-style="western"><surname>Probatova</surname><given-names>NS</given-names></name></person-group> (<year>2019</year>) Grasses of Russia. Moscow: KMK Scientific Press Ltd, 444–446.</mixed-citation></ref></ref-list></tp:taxon-treatment>
