# Supplementary material for: ﻿Insights to the taxonomy and phylogeny of the genus Ptilagrostis worldwide (Poaceae, Stipeae) with a key to species identification, checklist and outlines for further studies
Source: PhytoKeys. 2024 Nov 15;249:115–80. doi: 10.3897/phytokeys.249.128729 (PMC11584906; doi:10.3897/phytokeys.249.128729)
Supplement: XML Treatment for Ptilagrostis mongholica subsp. mongholica [file phytokeys.249.128729-treatment15.xml]

<!DOCTYPE tp:taxon-treatment
  PUBLIC "-//TaxonX//DTD Taxonomic Treatment Publishing DTD v0 20100105//EN" "tax-treatment-NSO.dtd">
<tp:taxon-treatment xmlns:tp="http://www.plazi.org/taxpub"><tp:treatment-meta><kwd-group><label>Taxon classification</label><kwd>
                <named-content content-type="kingdom">Plantae</named-content>
              </kwd><kwd>
                <named-content content-type="order">Poales</named-content>
              </kwd><kwd>
                <named-content content-type="family">Poaceae</named-content>
              </kwd></kwd-group><mixed-citation publication-type="journal"><person-group><name><surname>Krzempek</surname><given-names>Marta</given-names></name><name><surname>Klichowska</surname><given-names>Ewelina</given-names></name><name><surname>Nobis</surname><given-names>Marcin</given-names></name></person-group><article-title>﻿Insights to the taxonomy and phylogeny of the genus <italic><tp:taxon-name><tp:taxon-name-part taxon-name-part-type="genus" reg="Ptilagrostis">Ptilagrostis</tp:taxon-name-part></tp:taxon-name></italic> worldwide (<tp:taxon-name><tp:taxon-name-part taxon-name-part-type="family">Poaceae</tp:taxon-name-part></tp:taxon-name>, <tp:taxon-name><tp:taxon-name-part taxon-name-part-type="tribe">Stipeae</tp:taxon-name-part></tp:taxon-name>) with a key to species identification, checklist and outlines for further studies</article-title><source>PhytoKeys</source><day>15</day><month>11</month><year>2024</year><volume>249</volume><fpage>115</fpage><lpage>180</lpage><pub-id pub-id-type="doi">10.3897/phytokeys.249.128729</pub-id></mixed-citation></tp:treatment-meta><tp:nomenclature><label>﻿9a.</label><tp:taxon-name>
              <object-id xmlns:xlink="http://www.w3.org/1999/xlink" content-type="arpha" xlink:type="simple">AE8DDAFF-1C81-5DD4-8160-A9EC791CECD9</object-id>
              <tp:taxon-name-part taxon-name-part-type="genus" reg="Ptilagrostis">Ptilagrostis</tp:taxon-name-part>
              <tp:taxon-name-part taxon-name-part-type="species" reg="mongholica">mongholica</tp:taxon-name-part>
              <tp:taxon-name-part taxon-name-part-type="infraspecific-rank">subsp.</tp:taxon-name-part>
              <tp:taxon-name-part taxon-name-part-type="subspecies" reg="mongholica">mongholica</tp:taxon-name-part>
            </tp:taxon-name><tp:nomenclature-citation-list><tp:nomenclature-citation><tp:taxon-name>
                  <tp:taxon-name-part taxon-name-part-type="genus" reg="Stipa"/>
                  <tp:taxon-name-part taxon-name-part-type="species" reg="czekanovskii"/>
                </tp:taxon-name><comment>= <tp:taxon-name><tp:taxon-name-part taxon-name-part-type="genus" reg="Stipa">Stipa</tp:taxon-name-part><tp:taxon-name-part taxon-name-part-type="species" reg="czekanovskii">czekanovskii</tp:taxon-name-part></tp:taxon-name> Petrov, Flora Iakutiae 1: 136, f. 42. 1930; ≡ <tp:taxon-name><tp:taxon-name-part taxon-name-part-type="genus" reg="Ptilagrostis">Ptilagrostis</tp:taxon-name-part><tp:taxon-name-part taxon-name-part-type="species" reg="czekanowskii">czekanowskii</tp:taxon-name-part></tp:taxon-name> (Petrov) Sipliv., Spisok Rastenij Gerbarija Flory SSSR 18: 60. 1970. Type: Sibiria orient. ad fl. Olenek, inter Majgada superiorem et ostium fl. Alakit, 11 Jul 1874 [fr.], <italic>A. Czekanowski et F. Muller</italic> s.n. (lectotype, <bold>designated here</bold> , <abbrev xmlns:xlink="http://www.w3.org/1999/xlink" xlink:title="V.L. Komarov Botanical Institute Herbarium in St. Petersburg" id="ABBRID0EY1EK" xlink:type="simple">LE</abbrev> 01009404!; isolectotypes: <abbrev xmlns:xlink="http://www.w3.org/1999/xlink" xlink:title="V.L. Komarov Botanical Institute Herbarium in St. Petersburg" id="ABBRID0E31EK" xlink:type="simple">LE</abbrev> 01009405 and 01009406); </comment></tp:nomenclature-citation><tp:nomenclature-citation><tp:taxon-name>
                  <tp:taxon-name-part taxon-name-part-type="genus" reg="Stipa"/>
                  <tp:taxon-name-part taxon-name-part-type="species" reg="mongholica"/>
                  <tp:taxon-name-part taxon-name-part-type="variety" reg="minutiflora"/>
                </tp:taxon-name><comment>= <tp:taxon-name><tp:taxon-name-part taxon-name-part-type="genus" reg="Stipa">Stipa</tp:taxon-name-part><tp:taxon-name-part taxon-name-part-type="species" reg="mongholica">mongholica</tp:taxon-name-part><tp:taxon-name-part taxon-name-part-type="infraspecific-rank">var.</tp:taxon-name-part><tp:taxon-name-part taxon-name-part-type="variety" reg="minutiflora">minutiflora</tp:taxon-name-part></tp:taxon-name> V.S. Titov ex Roshev., Flora Aziatskoi Rossii 1(12): 131–132. 1916; ≡ <tp:taxon-name><tp:taxon-name-part taxon-name-part-type="genus" reg="Ptilagrostis">Ptilagrostis</tp:taxon-name-part><tp:taxon-name-part taxon-name-part-type="species" reg="mongholica">mongholica</tp:taxon-name-part><tp:taxon-name-part taxon-name-part-type="infraspecific-rank">subsp.</tp:taxon-name-part><tp:taxon-name-part taxon-name-part-type="subspecies" reg="minutiflora">minutiflora</tp:taxon-name-part></tp:taxon-name> (V.S. Titov ex Roshev.) Tzvelev, Novosti Sistematiki Vysshchikh Rastenii 11: 7. 1974; ≡ <tp:taxon-name><tp:taxon-name-part taxon-name-part-type="genus" reg="Ptilagrostis">Ptilagrostis</tp:taxon-name-part><tp:taxon-name-part taxon-name-part-type="species" reg="minutiflora">minutiflora</tp:taxon-name-part></tp:taxon-name> (V.S. Titov ex Roshev.) Czerep., Sosudistye Rasteniia SSSR 379. 1981]. Type: Russia: [Siberia], Enis. gub. Minus., y. Abakanskaya inorodnaya uprava, dol. rr. Ulenya i Karo, bolotnistyi lug, 1–3 Aug 1909, <italic>V. Titov</italic> s.n. (lectotype, <bold>designated here</bold>, LE01009407!, isolecto­type: <abbrev xmlns:xlink="http://www.w3.org/1999/xlink" xlink:title="V.L. Komarov Botanical Institute Herbarium in St. Petersburg" id="ABBRID0EC4EK" xlink:type="simple">LE</abbrev> 01009408!, <abbrev xmlns:xlink="http://www.w3.org/1999/xlink" xlink:title="P.N. Krylov Herbarium of Tomsk State University" id="ABBRID0EG4EK" xlink:type="simple">TK</abbrev> (2 sheets!, including one with original, hand-written label; syntypes LE01009409! and LE01009410! </comment></tp:nomenclature-citation></tp:nomenclature-citation-list></tp:nomenclature><tp:treatment-sec sec-type="description" id="SECID0EK4EK"><title>Description.</title><p><bold><italic>Perennial plants</italic></bold>, densely tufted, with a few culms and numerous vegetative shoots; culms (10–)20–50(–60) cm tall. <bold><italic>Leaves of vegetative shoots</italic></bold>: sheaths glabrous; <bold><italic>ligules</italic></bold> lanceolate; <bold><italic>blades</italic></bold> scabrous, convolute, green, pale green to greyish, 0.3–0.5 mm in diameter, with 3 vascular bundles. <bold><italic>Cauline leaves</italic></bold>: sheaths glabrous or minutely scabrous; <bold><italic>ligules</italic></bold> on the lower sheaths lanceolate. <bold><italic>Panicle</italic></bold> open, 12–17 cm long and 5–9 cm wide; <bold><italic>branches</italic></bold> glabrous. <bold><italic>Glumes</italic></bold> subequal, purple, (4.5–)5.0–7.0(–7.8) mm long, lanceolate. <bold><italic>Floret</italic></bold> (lemma + callus) (3.5–)4.0–5.5(–6.0) mm long. <bold><italic>Callus</italic></bold> 0.3–0.7 mm long, densely pilose; callus base obtuse. <bold><italic>Lemma</italic></bold> coriaceous, pale-green, purplish or brownish, covered from the bottom up to 1/3 of its length, by dense ascending to appressed hairs, hairless in the mid-length and with hairs at apex; <bold><italic>lemma apex</italic></bold> with two lobes. <bold><italic>Awn</italic></bold> (13–)15–26(–33) mm long, unigeniculate; <bold><italic>the lower segment of the awn</italic> (<italic>column</italic>)</bold> 5.0–13.0(–15.0) mm long, twisted, with 1.0–2.0 mm long hairs; <bold><italic>terminal segment of the awn</italic> (<italic>seta</italic>)</bold> straight, 8.0–16.0(–22.0) mm long, with 1.2–1.6 mm long hairs, gradually decreasing in length towards the apex. <bold><italic>Anthers</italic></bold> 1.8–3 mm long, glabrous at the apex.</p></tp:treatment-sec><tp:treatment-sec sec-type="phenology" id="SECID0EL6EK"><title>Phenology.</title><p>Flowering from July to September.</p></tp:treatment-sec><tp:treatment-sec sec-type="Figures" id="SECID0EQ6EK"><title>Figures.</title><p>Figs <xref ref-type="fig" rid="F5">5m–o</xref>, <xref ref-type="fig" rid="F6">6p</xref>, <xref ref-type="fig" rid="F15">15</xref>; additional figures in <xref ref-type="bibr" rid="B79">Wu et al. (2007</xref>: fig. 280); <ext-link xmlns:xlink="http://www.w3.org/1999/xlink" xlink:href="https://www.gbif.org/species/2703369" ext-link-type="uri" xlink:type="simple">https://www.gbif.org/species/2703369</ext-link>, <ext-link xmlns:xlink="http://www.w3.org/1999/xlink" xlink:href="http://www.efloras.org/object_page.aspx?object_id=95537&amp;flora_id=2" ext-link-type="uri" xlink:type="simple">http://www.efloras.org/object_page.aspx?object_id=95537&amp;flora_id=2</ext-link>.</p><fig id="F15" position="float" orientation="portrait"><object-id xmlns:xlink="http://www.w3.org/1999/xlink" content-type="doi" xlink:type="simple">10.3897/phytokeys.249.128729.figure15</object-id><object-id xmlns:xlink="http://www.w3.org/1999/xlink" content-type="arpha" xlink:type="simple">22BDD0F4-3B0A-532D-AEA2-E039E8A8F633</object-id><label>Figure 15.</label><caption><p><tp:taxon-name><tp:taxon-name-part taxon-name-part-type="genus" reg="Ptilagrostis">Ptilagrostis</tp:taxon-name-part><tp:taxon-name-part taxon-name-part-type="species" reg="mongholica">mongholica</tp:taxon-name-part><tp:taxon-name-part taxon-name-part-type="infraspecific-rank">subsp.</tp:taxon-name-part><tp:taxon-name-part taxon-name-part-type="subspecies" reg="mongholica">mongholica</tp:taxon-name-part></tp:taxon-name>, general habit.</p></caption><graphic xmlns:xlink="http://www.w3.org/1999/xlink" xlink:href="phytokeys-249-115_article-128729__-g015.jpg" position="float" orientation="portrait" xlink:type="simple" id="oo_1175120.jpg"><uri content-type="original_file" xlink:type="simple">https://binary.pensoft.net/fig/1175120</uri></graphic></fig></tp:treatment-sec><tp:treatment-sec sec-type="distribution" id="SECID0EOBFK"><title>Distribution.</title><p>Alpine areas of north-central Central Asia, in Kazakhstan, Russia, China, and an island locality in Afghanistan (<xref ref-type="bibr" rid="B72">Tzvelev 1974</xref>, <xref ref-type="bibr" rid="B69">1976</xref>; <xref ref-type="bibr" rid="B78">Wu and Phillips 2006</xref>; <xref ref-type="bibr" rid="B71">Tzvelev and Probatova 2019</xref>).</p></tp:treatment-sec><tp:treatment-sec sec-type="habitat" id="SECID0EECFK"><title>Habitat.</title><p><tp:taxon-name><tp:taxon-name-part taxon-name-part-type="genus" reg="Ptilagrostis">Ptilagrostis</tp:taxon-name-part><tp:taxon-name-part taxon-name-part-type="species" reg="mongholica">mongholica</tp:taxon-name-part><tp:taxon-name-part taxon-name-part-type="infraspecific-rank">subsp.</tp:taxon-name-part><tp:taxon-name-part taxon-name-part-type="subspecies" reg="mongholica">mongholica</tp:taxon-name-part></tp:taxon-name> has wide ecological amplitude of habitat preferences. It grows on alpine mats, steppes, bogs, wet and dry meadows, rocky grasslands, at 2000–4800 m elev.</p></tp:treatment-sec><tp:treatment-sec sec-type="notes" id="SECID0E2CFK"><title>Note.</title><p>Within the taxon, a variety characterised by the presence of smaller glumes, smaller florets, and a greater number of flowers in a panicle (20–30) was distinguished by Titov ex <xref ref-type="bibr" rid="B59">Roshevitz (1916)</xref> and named <tp:taxon-name><tp:taxon-name-part taxon-name-part-type="genus" reg="Stipa">S.</tp:taxon-name-part><tp:taxon-name-part taxon-name-part-type="species" reg="mongholica">mongholica</tp:taxon-name-part><tp:taxon-name-part taxon-name-part-type="infraspecific-rank">var.</tp:taxon-name-part><tp:taxon-name-part taxon-name-part-type="variety" reg="minutiflora">minutiflora</tp:taxon-name-part></tp:taxon-name>. Later, it was raised to the rank of subspecies (<xref ref-type="bibr" rid="B72">Tzvelev 1974</xref>) and then to the rank of species (<xref ref-type="bibr" rid="B14">Czerepanov 1981</xref>; <xref ref-type="bibr" rid="B71">Tzvelev and Probatova 2019</xref>). This taxon was treated as endemic to Khakasia, however later there were confirmed collections also from Altai in Russia and Kazakhstan (<xref ref-type="bibr" rid="B71">Tzvelev and Probatova 2019</xref>). Bearing in mind that the morphological variability of <italic><tp:taxon-name><tp:taxon-name-part taxon-name-part-type="genus" reg="Ptilagrostis">P.</tp:taxon-name-part><tp:taxon-name-part taxon-name-part-type="species" reg="minutiflora">minutiflora</tp:taxon-name-part></tp:taxon-name></italic> is located entirely within the smaller variability range of <italic><tp:taxon-name><tp:taxon-name-part taxon-name-part-type="genus" reg="Ptilagrostis">P.</tp:taxon-name-part><tp:taxon-name-part taxon-name-part-type="species" reg="mongholica">mongholica</tp:taxon-name-part></tp:taxon-name></italic> (number of flowers 15–28 vs. 8–22; glumes length 4.5–5 vs. 4.6–7.8 mm; floret length 3.3–4.0 vs. 3.8–6.0; awn length 13–20 vs. 15–33 mm, respectively), the independence of this taxon needs molecular confirmation (and comparison with representatives of <italic><tp:taxon-name><tp:taxon-name-part taxon-name-part-type="genus" reg="Ptilagrostis">P.</tp:taxon-name-part><tp:taxon-name-part taxon-name-part-type="species" reg="mongholica">mongholica</tp:taxon-name-part></tp:taxon-name></italic><italic>s. str.</italic> at the population level). Based on our biometrical studies on the representatives of both taxa (including typical specimens), we consider <tp:taxon-name><tp:taxon-name-part taxon-name-part-type="genus" reg="Stipa">S.</tp:taxon-name-part><tp:taxon-name-part taxon-name-part-type="species" reg="mongholica">mongholica</tp:taxon-name-part><tp:taxon-name-part taxon-name-part-type="infraspecific-rank">var.</tp:taxon-name-part><tp:taxon-name-part taxon-name-part-type="variety" reg="minutiflora">minutiflora</tp:taxon-name-part></tp:taxon-name> to be conspecific with the nominal species. The first lectotypification of <tp:taxon-name><tp:taxon-name-part taxon-name-part-type="genus" reg="Stipa">Stipa</tp:taxon-name-part><tp:taxon-name-part taxon-name-part-type="species" reg="mongholica">mongholica</tp:taxon-name-part><tp:taxon-name-part taxon-name-part-type="infraspecific-rank">var.</tp:taxon-name-part><tp:taxon-name-part taxon-name-part-type="variety" reg="minutiflora">minutiflora</tp:taxon-name-part></tp:taxon-name> was made by <xref ref-type="bibr" rid="B69">Tzvelev (1976</xref>: 556), however, there was no precise designation of the lectotype in the publication. On both sheets with specimens of <tp:taxon-name><tp:taxon-name-part taxon-name-part-type="genus" reg="Stipa">S.</tp:taxon-name-part><tp:taxon-name-part taxon-name-part-type="species" reg="mongholica">mongholica</tp:taxon-name-part><tp:taxon-name-part taxon-name-part-type="infraspecific-rank">var.</tp:taxon-name-part><tp:taxon-name-part taxon-name-part-type="variety" reg="minutiflora">minutiflora</tp:taxon-name-part></tp:taxon-name> at <abbrev xmlns:xlink="http://www.w3.org/1999/xlink" xlink:title="V.L. Komarov Botanical Institute Herbarium in St. Petersburg" id="ABBRID0EAHFK" xlink:type="simple">LE</abbrev>, there are Tzvelev’s labels stating ‘<tp:taxon-name><tp:taxon-name-part taxon-name-part-type="genus" reg="Ptilagrostis">Ptilagrostis</tp:taxon-name-part><tp:taxon-name-part taxon-name-part-type="species" reg="minutiflora">minutiflora</tp:taxon-name-part></tp:taxon-name> (Titov ex Roshev.) Czer. 1981, Sosud. Rast SSSR: 379, Lectotypus!, V.1991, N. Tzvelev’.</p></tp:treatment-sec><tp:treatment-sec sec-type="Selected studied specimens of P. mongholica subsp. mongholica" id="SECID0EOHFK"><title>Selected studied specimens of <tp:taxon-name><tp:taxon-name-part taxon-name-part-type="genus" reg="Ptilagrostis">P.</tp:taxon-name-part><tp:taxon-name-part taxon-name-part-type="species" reg="mongholica">mongholica</tp:taxon-name-part><tp:taxon-name-part taxon-name-part-type="infraspecific-rank">subsp.</tp:taxon-name-part><tp:taxon-name-part taxon-name-part-type="subspecies" reg="mongholica">mongholica</tp:taxon-name-part></tp:taxon-name>.</title><p>Afghanistan • prov. Badakhshan, Wakhan, Darya-e Birgula-e Jelga Chelab Tal, Nw des Kol-e Chaqmaqtin; elev. 4200–4400 m; <named-content xmlns:xlink="http://www.w3.org/1999/xlink" content-type="dwc:verbatimCoordinates" xlink:type="simple"><named-content content-type="geo-json" specific-use="{&#34;type&#34;:&#34;Point&#34;,&#34;coordinates&#34;:[74.100000,37.250000]}" id="NCID0EJIFK" xlink:type="simple">37°15'N, 74°06'E</named-content></named-content>; 20 Jul 1971; <italic>O. Anders 7578</italic> (<abbrev xmlns:xlink="http://www.w3.org/1999/xlink" xlink:title="Ludwig-Maximilians-Universität München Herbarium" id="ABBRID0EPIFK" xlink:type="simple">MSB</abbrev>-186166). – China • Hebei, Chili, Hsiao-wu-tai-shan, Tien-lin-ssü; in prato alpino; elev. 2800 m; 22 Jul 1921; <italic>H. Smith 1236</italic> (V-038624) • Sichuan, reg. bor.: Dongrergo (Hsioeh-pau-ting); in silva mixta; elev. 4000 m; 20 Jun 1922; <italic>H. Smith 3797</italic> (V-040980). – Kazakhstan • Gorno-Altayskaya a. o., khr. Terektins­kiy, verkh. r. Karakol, r. Arykhem; lishaynikovaya tundra; 12 Jul 1983; <italic>A. S. &amp; T. S. Revushkiny, S. N. Vydrina, V. F. Balashova, N. I. Gordeyeva</italic> s.n. (KRA455209). – Mongolia • Ajmak Bajanchongor, Somon Galuut, Changaj Mountains, Sant Val­ley (side from Cagan-Turutuingol); mountain steppe at the bottom of the valley; elev. 2600 m; 16 Jul 1974; <italic>A. Pacyna</italic> s.n. (KRA101114) • Ajmak Bajanchongor, Somon Galuut, Changai mountains, Olon-Nur valley; alpine grassland on the wa­tershed above the valley; elev. 2640 m; 6 Jul 1974; <italic>A. Pacyna</italic> s.n. (KRA101112) • Mungun-Moritu, Centr somona: Khentej, Dund-Bajdakagiju-Gol catchment; in NNEE part; valley depression, wet meadow; elev. 1650 m; 25 Jul 1978; F. Święs s.n. (KRA1011093). – Russia • Gorno-Altayskaya a.o., Kosh-Agachskiy r-n, Mokhro-Oyuk; kobrezyvaya tundra; 18–22 Jul 1986; <italic>A. S. Revushkin, S. N. Vydring, A. V. Rakitin, N. Sergeyeva, S. A. Pshevorskaya, S. A. Pul’kina</italic> s.n. (KRA451213) • Gor­no-Altaisk Autonomous Oblast, wet sedge-willow meadow between Tenga and Yabogan Pass; elev. 1100 m; 30 Aug 1978; <italic>T.S. Elias, W. Weber, C.S. Tomb 4828</italic> (<abbrev xmlns:xlink="http://www.w3.org/1999/xlink" xlink:title="New York Botanical Garden Herbarium" id="ABBRID0EBJFK" xlink:type="simple">NY</abbrev>) • Burjatia, distr. Bargusin, jugum Jushno-Mujsky ad fontes fl. Bargusin, in glareosis ripa sinistra fluminis Bargusin prope lac. Balan-Tomur; 7 Aug 1964; <italic>V. Siplivinsky</italic> s.n. (<abbrev xmlns:xlink="http://www.w3.org/1999/xlink" xlink:title="New York Botanical Garden Herbarium" id="ABBRID0EHJFK" xlink:type="simple">NY</abbrev>) • Altai, prope pug. Eschtu-kol; 27 Jul 1924; <italic>B. Schischkin</italic> s.n. (<abbrev xmlns:xlink="http://www.w3.org/1999/xlink" xlink:title="New York Botanical Garden Herbarium" id="ABBRID0ENJFK" xlink:type="simple">NY</abbrev>). Additional specimens studied are listed in Suppl. material <xref ref-type="supplementary-material" rid="S1">1</xref>.</p></tp:treatment-sec><tp:treatment-sec><!--Section generated to contain objects referenced in tp:taxon-treatment.--><fig id="F5" position="float" orientation="portrait"><object-id xmlns:xlink="http://www.w3.org/1999/xlink" content-type="doi" xlink:type="simple">10.3897/phytokeys.249.128729.figure5</object-id><object-id xmlns:xlink="http://www.w3.org/1999/xlink" content-type="arpha" xlink:type="simple">998056A7-1BBD-5C2F-8FDF-C04F46E209E1</object-id><label>Figure 5.</label><caption><p>SEM morphology of the floret of <italic><tp:taxon-name><tp:taxon-name-part taxon-name-part-type="genus" reg="Ptilagrostis">Ptilagrostis</tp:taxon-name-part><tp:taxon-name-part taxon-name-part-type="species" reg="concinna">concinna</tp:taxon-name-part></tp:taxon-name></italic> (<bold>a–c</bold>), <italic><tp:taxon-name><tp:taxon-name-part taxon-name-part-type="genus" reg="Ptilagrostis">P.</tp:taxon-name-part><tp:taxon-name-part taxon-name-part-type="species" reg="dichotoma">dichotoma</tp:taxon-name-part></tp:taxon-name></italic> (<bold>d–f</bold>), <italic><tp:taxon-name><tp:taxon-name-part taxon-name-part-type="genus" reg="Ptilagrostis">P.</tp:taxon-name-part><tp:taxon-name-part taxon-name-part-type="species" reg="junatovii">junatovii</tp:taxon-name-part></tp:taxon-name></italic> (<bold>g–i</bold>), <italic><tp:taxon-name><tp:taxon-name-part taxon-name-part-type="genus" reg="Ptilagrostis">P.</tp:taxon-name-part><tp:taxon-name-part taxon-name-part-type="species" reg="luquensis">luquensis</tp:taxon-name-part></tp:taxon-name></italic> (<bold>j–l</bold>), <tp:taxon-name><tp:taxon-name-part taxon-name-part-type="genus" reg="Ptilagrostis">P.</tp:taxon-name-part><tp:taxon-name-part taxon-name-part-type="species" reg="mongholica">mongholica</tp:taxon-name-part><tp:taxon-name-part taxon-name-part-type="infraspecific-rank">subsp.</tp:taxon-name-part><tp:taxon-name-part taxon-name-part-type="subspecies" reg="mongholica">mongholica</tp:taxon-name-part></tp:taxon-name> (<bold>m–o</bold>) and <tp:taxon-name><tp:taxon-name-part taxon-name-part-type="genus" reg="Ptilagrostis">P.</tp:taxon-name-part><tp:taxon-name-part taxon-name-part-type="species" reg="mongholica">mongholica</tp:taxon-name-part><tp:taxon-name-part taxon-name-part-type="infraspecific-rank">subsp.</tp:taxon-name-part><tp:taxon-name-part taxon-name-part-type="subspecies" reg="porteri">porteri</tp:taxon-name-part></tp:taxon-name> (<bold>p–s</bold>). Callus and the lower part of the lemma (<bold>a, d, g, j, m, p</bold>), epidermal pattern of the middle part of lemma (<bold>b, e, h, k, n, r</bold>), top of lemma (<bold>c, f, i, l, o, s</bold>). Abbreviations: c = cork cell, h = hook, l = long cell, s = silica body, m = macro-hair.</p></caption><graphic xmlns:xlink="http://www.w3.org/1999/xlink" xlink:href="phytokeys-249-115_article-128729__-g005.jpg" position="float" orientation="portrait" xlink:type="simple" id="oo_1175110.jpg"><uri content-type="original_file" xlink:type="simple">https://binary.pensoft.net/fig/1175110</uri></graphic></fig><fig id="F6" position="float" orientation="portrait"><object-id xmlns:xlink="http://www.w3.org/1999/xlink" content-type="doi" xlink:type="simple">10.3897/phytokeys.249.128729.figure6</object-id><object-id xmlns:xlink="http://www.w3.org/1999/xlink" content-type="arpha" xlink:type="simple">F24BE118-DE38-525D-ACBB-8DE67F307C4D</object-id><label>Figure 6.</label><caption><p>Cross-sections through vegetative leaves of <italic><tp:taxon-name><tp:taxon-name-part taxon-name-part-type="genus" reg="Ptilagrostis">P.</tp:taxon-name-part><tp:taxon-name-part taxon-name-part-type="species" reg="duthiei">duthiei</tp:taxon-name-part></tp:taxon-name></italic> (<bold>a, b</bold>), <italic><tp:taxon-name><tp:taxon-name-part taxon-name-part-type="genus" reg="Ptilagrostis">P.</tp:taxon-name-part><tp:taxon-name-part taxon-name-part-type="species" reg="contracta">contracta</tp:taxon-name-part></tp:taxon-name></italic> (<bold>c, d</bold>), <italic><tp:taxon-name><tp:taxon-name-part taxon-name-part-type="genus" reg="Ptilagrostis">P.</tp:taxon-name-part><tp:taxon-name-part taxon-name-part-type="species" reg="malyschevii">malyschevii</tp:taxon-name-part></tp:taxon-name></italic> (<bold>e</bold>), <italic><tp:taxon-name><tp:taxon-name-part taxon-name-part-type="genus" reg="Ptilagrostis">P.</tp:taxon-name-part><tp:taxon-name-part taxon-name-part-type="species" reg="alpina">alpina</tp:taxon-name-part></tp:taxon-name></italic> (<bold>f</bold>), <italic><tp:taxon-name><tp:taxon-name-part taxon-name-part-type="genus" reg="Ptilagrostis">P.</tp:taxon-name-part><tp:taxon-name-part taxon-name-part-type="species" reg="chingii">chingii</tp:taxon-name-part></tp:taxon-name></italic> (<bold>g, h</bold>), <italic><tp:taxon-name><tp:taxon-name-part taxon-name-part-type="genus" reg="Ptilagrostis">P.</tp:taxon-name-part><tp:taxon-name-part taxon-name-part-type="species" reg="bhutanica">bhutanica</tp:taxon-name-part></tp:taxon-name></italic> (<bold>i</bold>), <italic><tp:taxon-name><tp:taxon-name-part taxon-name-part-type="genus" reg="Ptilagrostis">P.</tp:taxon-name-part><tp:taxon-name-part taxon-name-part-type="species" reg="junatovii">junatovii</tp:taxon-name-part></tp:taxon-name></italic> (<bold>j</bold>), <italic><tp:taxon-name><tp:taxon-name-part taxon-name-part-type="genus" reg="Ptilagrostis">P.</tp:taxon-name-part><tp:taxon-name-part taxon-name-part-type="species" reg="arcuata">arcuata</tp:taxon-name-part></tp:taxon-name></italic> (<bold>k</bold>), <italic><tp:taxon-name><tp:taxon-name-part taxon-name-part-type="genus" reg="Ptilagrostis">P.</tp:taxon-name-part><tp:taxon-name-part taxon-name-part-type="species" reg="concinna">concinna</tp:taxon-name-part></tp:taxon-name></italic> (<bold>l</bold>), <italic><tp:taxon-name><tp:taxon-name-part taxon-name-part-type="genus" reg="Ptilagrostis">P.</tp:taxon-name-part><tp:taxon-name-part taxon-name-part-type="species" reg="yadongensis">yadongensis</tp:taxon-name-part></tp:taxon-name></italic> (<bold>m, n</bold>), <italic><tp:taxon-name><tp:taxon-name-part taxon-name-part-type="genus" reg="Ptilagrostis">P.</tp:taxon-name-part><tp:taxon-name-part taxon-name-part-type="species" reg="luquensis">luquensis</tp:taxon-name-part></tp:taxon-name></italic> (<bold>o</bold>), <tp:taxon-name><tp:taxon-name-part taxon-name-part-type="genus" reg="Ptilagrostis">P.</tp:taxon-name-part><tp:taxon-name-part taxon-name-part-type="species" reg="mongholica">mongholica</tp:taxon-name-part><tp:taxon-name-part taxon-name-part-type="infraspecific-rank">subsp.</tp:taxon-name-part><tp:taxon-name-part taxon-name-part-type="subspecies" reg="mongholica">mongholica</tp:taxon-name-part></tp:taxon-name> (<bold>p</bold>), <italic><tp:taxon-name><tp:taxon-name-part taxon-name-part-type="genus" reg="Ptilagrostis">P.</tp:taxon-name-part><tp:taxon-name-part taxon-name-part-type="species" reg="dichotoma">dichotoma</tp:taxon-name-part></tp:taxon-name></italic> (<bold>r</bold>), <italic><tp:taxon-name><tp:taxon-name-part taxon-name-part-type="genus" reg="Ptilagrostis">P.</tp:taxon-name-part><tp:taxon-name-part taxon-name-part-type="species" reg="tibetica">tibetica</tp:taxon-name-part></tp:taxon-name></italic> (<bold>s</bold>), <italic><tp:taxon-name><tp:taxon-name-part taxon-name-part-type="genus" reg="Ptilagrostis">P.</tp:taxon-name-part><tp:taxon-name-part taxon-name-part-type="species" reg="glabrifolia">glabrifolia</tp:taxon-name-part></tp:taxon-name></italic> (<bold>t</bold>). Abbreviations: (1) sclerenchyma strand, (2) ribs, (3) vascular bundles, (4) prickle-hairs. Scale bars: 100 µm. List of studied specimens is presented in Suppl. material <xref ref-type="supplementary-material" rid="S1">1</xref>.</p></caption><graphic xmlns:xlink="http://www.w3.org/1999/xlink" xlink:href="phytokeys-249-115_article-128729__-g006.jpg" position="float" orientation="portrait" xlink:type="simple" id="oo_1175111.jpg"><uri content-type="original_file" xlink:type="simple">https://binary.pensoft.net/fig/1175111</uri></graphic></fig><supplementary-material xmlns:xlink="http://www.w3.org/1999/xlink" id="S1" position="float" orientation="portrait" xlink:type="simple"><object-id content-type="doi" xlink:type="simple">10.3897/phytokeys.249.128729.suppl1</object-id><object-id content-type="arpha" xlink:type="simple">24F59CB9-716A-5F81-93FD-6CBD4A80517D</object-id><label>Supplementary material 1</label><caption><p>Insights to the taxonomy and phylogeny of the genus <italic><tp:taxon-name><tp:taxon-name-part taxon-name-part-type="genus" reg="Ptilagrostis">Ptilagrostis</tp:taxon-name-part></tp:taxon-name></italic> worldwide (<tp:taxon-name><tp:taxon-name-part taxon-name-part-type="family">Poaceae</tp:taxon-name-part></tp:taxon-name>, <tp:taxon-name><tp:taxon-name-part taxon-name-part-type="tribe">Stipeae</tp:taxon-name-part></tp:taxon-name>) with a key to species identification, checklist and outlines for further studies</p></caption><statement content-type="dataType"><label>Data type</label><p>xlsx</p></statement><media xlink:href="phytokeys-249-115_article-128729__-s001.xlsx" mimetype="application" mime-subtype="vnd.openxmlformats-officedocument.spreadsheetml.sheet" position="float" orientation="portrait" xlink:type="simple" id="oo_1175128.xlsx"><uri content-type="original_file" xlink:type="simple">https://binary.pensoft.net/file/1175128</uri></media><permissions><license xlink:type="simple"><license-p>This dataset is made available under the Open Database License (http://opendatacommons.org/licenses/odbl/1.0/). The Open Database License (ODbL) is a license agreement intended to allow users to freely share, modify, and use this Dataset while maintaining this same freedom for others, provided that the original source and author(s) are credited.</license-p></license></permissions><attrib specific-use="authors">Marta Krzempek, Ewelina Klichowska, Marcin Nobis</attrib></supplementary-material></tp:treatment-sec><ref-list><ref id="B79"><mixed-citation xmlns:xlink="http://www.w3.org/1999/xlink" xlink:type="simple"><person-group><name name-style="western"><surname>Wu</surname><given-names>ZY</given-names></name><name name-style="western"><surname>Raven</surname><given-names>PH</given-names></name><name name-style="western"><surname>Hong</surname><given-names>DY</given-names></name></person-group> (<year>2007</year>) Flora of China Illustrations (<tp:taxon-name><tp:taxon-name-part taxon-name-part-type="family">Poaceae</tp:taxon-name-part></tp:taxon-name>), 22. Science Press, Beijing and Missouri Botanical Garden Press, St. Louis, 279–286.</mixed-citation></ref><ref id="B72"><mixed-citation xmlns:xlink="http://www.w3.org/1999/xlink" xlink:type="simple"><person-group><name name-style="western"><surname>Tzvelev</surname><given-names>NN</given-names></name></person-group> (<year>1974</year>) Zametki o tribe <tp:taxon-name><tp:taxon-name-part taxon-name-part-type="tribe">Stipeae</tp:taxon-name-part></tp:taxon-name> Dum. semeistva zlakov (<tp:taxon-name><tp:taxon-name-part taxon-name-part-type="family">Poaceae</tp:taxon-name-part></tp:taxon-name>) v SSSR. Novosti Sististematyki Vysshikh Rastenii 11: 7.</mixed-citation></ref><ref id="B69"><mixed-citation xmlns:xlink="http://www.w3.org/1999/xlink" xlink:type="simple"><person-group><name name-style="western"><surname>Tzvelev</surname><given-names>NN</given-names></name></person-group> (<year>1976</year>) Zlaki SSSR. Nauka, Leningrad.</mixed-citation></ref><ref id="B78"><mixed-citation xmlns:xlink="http://www.w3.org/1999/xlink" xlink:type="simple"><person-group><name name-style="western"><surname>Wu</surname><given-names>ZL</given-names></name><name name-style="western"><surname>Phillips</surname><given-names>SM</given-names></name></person-group> (<year>2006</year>) <article-title>Tribe <italic><tp:taxon-name><tp:taxon-name-part taxon-name-part-type="tribe">Stipeae</tp:taxon-name-part></tp:taxon-name></italic>.</article-title> In: <person-group><name name-style="western"><surname>Wu</surname><given-names>ZY</given-names></name><name name-style="western"><surname>Raven</surname><given-names>PH</given-names></name><name name-style="western"><surname>Hong</surname><given-names>DY</given-names></name></person-group> (<role>Eds</role>) <issue-title>Flora of China (Poaceae), 22.</issue-title><source>Science Press, Beijing and Missouri Botanical Garden Press, St. Louis</source>, <fpage>188</fpage>–<lpage>212</lpage>.</mixed-citation></ref><ref id="B71"><mixed-citation xmlns:xlink="http://www.w3.org/1999/xlink" xlink:type="simple"><person-group><name name-style="western"><surname>Tzvelev</surname><given-names>NN</given-names></name><name name-style="western"><surname>Probatova</surname><given-names>NS</given-names></name></person-group> (<year>2019</year>) Grasses of Russia. Moscow: KMK Scientific Press Ltd, 444–446.</mixed-citation></ref><ref id="B59"><mixed-citation xmlns:xlink="http://www.w3.org/1999/xlink" xlink:type="simple"><person-group><name name-style="western"><surname>Roshevitz</surname><given-names>RYu</given-names></name></person-group> (<year>1916</year>) <article-title>Zlaki (<tp:taxon-name><tp:taxon-name-part taxon-name-part-type="family">Gramineae</tp:taxon-name-part></tp:taxon-name>).</article-title> In: <person-group><name name-style="western"><surname>Fedchenko</surname><given-names>BA</given-names></name></person-group> (<role>Ed.</role>) <issue-title>Flora Aziatskoi Rossii.</issue-title><source>Petrograd, Pereselencheskoe upravlenie Ministerstva Zemledeliya 12(3)</source>, <fpage>107</fpage>–<lpage>191</lpage>. [+ 6 pls]</mixed-citation></ref><ref id="B14"><mixed-citation xmlns:xlink="http://www.w3.org/1999/xlink" xlink:type="simple"><person-group><name name-style="western"><surname>Czerepanov</surname><given-names>SK</given-names></name></person-group> (<year>1981</year>) Sosudistye Rasteniia SSSR 379.</mixed-citation></ref></ref-list></tp:taxon-treatment>
