# Supplementary material for: ﻿Insights to the taxonomy and phylogeny of the genus Ptilagrostis worldwide (Poaceae, Stipeae) with a key to species identification, checklist and outlines for further studies
Source: PhytoKeys. 2024 Nov 15;249:115–80. doi: 10.3897/phytokeys.249.128729 (PMC11584906; doi:10.3897/phytokeys.249.128729)
Supplement: XML Treatment for Ptilagrostis mongholica subsp. porteri [file phytokeys.249.128729-treatment16.xml]

<!DOCTYPE tp:taxon-treatment
  PUBLIC "-//TaxonX//DTD Taxonomic Treatment Publishing DTD v0 20100105//EN" "tax-treatment-NSO.dtd">
<tp:taxon-treatment xmlns:tp="http://www.plazi.org/taxpub"><tp:treatment-meta><kwd-group><label>Taxon classification</label><kwd>
                <named-content content-type="kingdom">Plantae</named-content>
              </kwd><kwd>
                <named-content content-type="order">Poales</named-content>
              </kwd><kwd>
                <named-content content-type="family">Poaceae</named-content>
              </kwd></kwd-group><mixed-citation publication-type="journal"><person-group><name><surname>Krzempek</surname><given-names>Marta</given-names></name><name><surname>Klichowska</surname><given-names>Ewelina</given-names></name><name><surname>Nobis</surname><given-names>Marcin</given-names></name></person-group><article-title>﻿Insights to the taxonomy and phylogeny of the genus <italic><tp:taxon-name><tp:taxon-name-part taxon-name-part-type="genus" reg="Ptilagrostis">Ptilagrostis</tp:taxon-name-part></tp:taxon-name></italic> worldwide (<tp:taxon-name><tp:taxon-name-part taxon-name-part-type="family">Poaceae</tp:taxon-name-part></tp:taxon-name>, <tp:taxon-name><tp:taxon-name-part taxon-name-part-type="tribe">Stipeae</tp:taxon-name-part></tp:taxon-name>) with a key to species identification, checklist and outlines for further studies</article-title><source>PhytoKeys</source><day>15</day><month>11</month><year>2024</year><volume>249</volume><fpage>115</fpage><lpage>180</lpage><pub-id pub-id-type="doi">10.3897/phytokeys.249.128729</pub-id></mixed-citation></tp:treatment-meta><tp:nomenclature><label>﻿9b.</label><tp:taxon-name>
              <object-id xmlns:xlink="http://www.w3.org/1999/xlink" content-type="arpha" xlink:type="simple">062B3931-1AB0-5C28-907C-6071BB986400</object-id>
              <tp:taxon-name-part taxon-name-part-type="genus" reg="Ptilagrostis">Ptilagrostis</tp:taxon-name-part>
              <tp:taxon-name-part taxon-name-part-type="species" reg="mongholica">mongholica</tp:taxon-name-part>
              <tp:taxon-name-part taxon-name-part-type="infraspecific-rank">subsp.</tp:taxon-name-part>
              <tp:taxon-name-part taxon-name-part-type="subspecies" reg="porteri">porteri</tp:taxon-name-part>
            </tp:taxon-name><tp:taxon-authority>(Rydb.) Barkworth, Systematic Botany 8(4): 417. 1983.</tp:taxon-authority><tp:nomenclature-citation-list><tp:nomenclature-citation><tp:taxon-name>
                  <tp:taxon-name-part taxon-name-part-type="genus" reg="Stipa">Stipa</tp:taxon-name-part>
                  <tp:taxon-name-part taxon-name-part-type="species" reg="porteri">porteri</tp:taxon-name-part>
                </tp:taxon-name><comment>Rydb., Bulletin of the Torrey Botanical Club 32(11): 599. 1905. <bold>Basionym.</bold></comment></tp:nomenclature-citation><tp:nomenclature-citation><tp:taxon-name>
                  <tp:taxon-name-part taxon-name-part-type="genus" reg="Ptilagrostis"/>
                  <tp:taxon-name-part taxon-name-part-type="species" reg="porteri"/>
                </tp:taxon-name><comment>≡ <tp:taxon-name><tp:taxon-name-part taxon-name-part-type="genus" reg="Ptilagrostis">Ptilagrostis</tp:taxon-name-part><tp:taxon-name-part taxon-name-part-type="species" reg="porteri">porteri</tp:taxon-name-part></tp:taxon-name> (Rydb.) W.A. Weber, University of Colorado Studies: Series in Biology 23: 2. 1966. </comment></tp:nomenclature-citation></tp:nomenclature-citation-list></tp:nomenclature><tp:treatment-sec sec-type="material" id="SECID0EHMFK"><title>Type.</title><p>USA: Rocky Mountains, <italic>Hall &amp; Harbour 648</italic> [error for 646] (lectotype designated by <xref ref-type="bibr" rid="B4">Barkworth 1983</xref>: 714 in PH; isolectotypes: GH, <abbrev xmlns:xlink="http://www.w3.org/1999/xlink" xlink:title="Missouri Botanical Garden Herbarium" id="ABBRID0ETMFK" xlink:type="simple">MO</abbrev>-3055595, <abbrev xmlns:xlink="http://www.w3.org/1999/xlink" xlink:title="Missouri Botanical Garden Herbarium" id="ABBRID0EXMFK" xlink:type="simple">MO</abbrev>-305594, <abbrev xmlns:xlink="http://www.w3.org/1999/xlink" xlink:title="Missouri Botanical Garden Herbarium" id="ABBRID0E2MFK" xlink:type="simple">MO</abbrev>-5472475, <abbrev xmlns:xlink="http://www.w3.org/1999/xlink" xlink:title="Missouri Botanical Garden Herbarium" id="ABBRID0E6MFK" xlink:type="simple">MO</abbrev>-3055593, <abbrev xmlns:xlink="http://www.w3.org/1999/xlink" xlink:title="New York Botanical Garden Herbarium" id="ABBRID0EDNFK" xlink:type="simple">NY</abbrev>-431562, US-992164, US-992165, US-907470).</p></tp:treatment-sec><tp:treatment-sec sec-type="description" id="SECID0EHNFK"><title>Description.</title><p><bold><italic>Perennial plants</italic></bold>, densely tufted, with a few culms and numerous vegetative shoots; culms 20–50 cm tall. <bold><italic>Leaves of vegetative shoots</italic></bold>: sheaths glabrous; <bold><italic>ligules</italic></bold> lanceolate; <bold><italic>blades</italic></bold> scabrous, convolute, green, pale green to greyish, 0.3–0.5 mm in diameter, with 3 vascular bundles. <bold><italic>Cauline leaves</italic></bold>: sheaths glabrous or minutely scabrous; <bold><italic>ligules</italic></bold> on the lower sheaths lanceolate. <bold><italic>Panicle</italic></bold> open, rarely loosely contracted, 5–12 cm long and 2–6 cm wide; <bold><italic>branches</italic></bold> glabrous. <bold><italic>Glumes</italic></bold> subequal, purple, 4.5–6.0 mm long, lanceolate. <bold><italic>Floret</italic></bold> (lemma + callus) 2.5–4.0 mm long. <bold><italic>Callus</italic></bold> 0.2–0.5 mm long, densely pilose; callus base obtuse. <bold><italic>Lemma</italic></bold> coriaceous, pale-green, purplish or brownish, covered from the bottom up to 1/3 of its length, by dense ascending to appressed hairs, hairless in the mid-length and with hairs at apex; <bold><italic>lemma apex</italic></bold> with two lobes. <bold><italic>Awn</italic></bold> 10–23 mm long, unigeniculate; <bold><italic>the lower segment of the awn</italic> (<italic>column</italic>)</bold> 4.0–6.0 mm long, twisted, with 1.0–1.7 mm long hairs; <bold><italic>terminal segment of the awn</italic> (<italic>seta</italic>)</bold> straight, 8.0–12.0 mm long, with 1.2–1.6 mm long hairs, gradually decreasing in length towards the apex. <bold><italic>Anthers</italic></bold> 1.5–3.0 mm long, glabrous at the apex.</p></tp:treatment-sec><tp:treatment-sec sec-type="phenology" id="SECID0EIPFK"><title>Phenology.</title><p>Flowering from July to August.</p></tp:treatment-sec><tp:treatment-sec sec-type="Figures" id="SECID0ENPFK"><title>Figures.</title><p>Figs <xref ref-type="fig" rid="F5">5p–s</xref>, <xref ref-type="fig" rid="F16">16</xref>; additional figures in <xref ref-type="bibr" rid="B4">Barkworth (1983)</xref>, <xref ref-type="bibr" rid="B5">Barkworth (2007</xref>: 144); <xref ref-type="bibr" rid="B28">Johnston (2006</xref>: 18–19); <ext-link xmlns:xlink="http://www.w3.org/1999/xlink" xlink:href="https://www.gbif.org/species/2703367" ext-link-type="uri" xlink:type="simple">https://www.gbif.org/species/2703367</ext-link>.</p><fig id="F16" position="float" orientation="portrait"><object-id xmlns:xlink="http://www.w3.org/1999/xlink" content-type="doi" xlink:type="simple">10.3897/phytokeys.249.128729.figure16</object-id><object-id xmlns:xlink="http://www.w3.org/1999/xlink" content-type="arpha" xlink:type="simple">8C4D1369-50FF-5BF0-AD21-987E977AD1FF</object-id><label>Figure 16.</label><caption><p><tp:taxon-name><tp:taxon-name-part taxon-name-part-type="genus" reg="Ptilagrostis">Ptilagrostis</tp:taxon-name-part><tp:taxon-name-part taxon-name-part-type="species" reg="mongholica">mongholica</tp:taxon-name-part><tp:taxon-name-part taxon-name-part-type="infraspecific-rank">subsp.</tp:taxon-name-part><tp:taxon-name-part taxon-name-part-type="subspecies" reg="porteri">porteri</tp:taxon-name-part></tp:taxon-name>, general habit.</p></caption><graphic xmlns:xlink="http://www.w3.org/1999/xlink" xlink:href="phytokeys-249-115_article-128729__-g016.jpg" position="float" orientation="portrait" xlink:type="simple" id="oo_1175121.jpg"><uri content-type="original_file" xlink:type="simple">https://binary.pensoft.net/fig/1175121</uri></graphic></fig></tp:treatment-sec><tp:treatment-sec sec-type="distribution" id="SECID0EKRFK"><title>Distribution.</title><p>North America: Colorado, New Mexico (<xref ref-type="bibr" rid="B4">Barkworth 1983</xref>; <xref ref-type="bibr" rid="B63">Soreng 2003</xref>; <xref ref-type="bibr" rid="B28">Johnston 2006</xref>).</p></tp:treatment-sec><tp:treatment-sec sec-type="habitat" id="SECID0E3RFK"><title>Habitat.</title><p>Alpine habitats, in poorly-drained wetlands and wet meadows, at 2700–3650 m elev.</p></tp:treatment-sec><tp:treatment-sec sec-type="notes" id="SECID0EBSFK"><title>Note.</title><p>The taxon is the most similar to <italic><tp:taxon-name><tp:taxon-name-part taxon-name-part-type="genus" reg="Ptilagrostis">P.</tp:taxon-name-part><tp:taxon-name-part taxon-name-part-type="species" reg="mongholica">mongholica</tp:taxon-name-part></tp:taxon-name></italic>, however, it differs in having smaller glumes, lemmas and awns as well as by the general distribution range. Based on morphology (and also habitat preferences), <tp:taxon-name><tp:taxon-name-part taxon-name-part-type="genus" reg="Ptilagrostis">P.</tp:taxon-name-part><tp:taxon-name-part taxon-name-part-type="species" reg="mongholica">mongholica</tp:taxon-name-part><tp:taxon-name-part taxon-name-part-type="infraspecific-rank">subsp.</tp:taxon-name-part><tp:taxon-name-part taxon-name-part-type="subspecies" reg="porteri">porteri</tp:taxon-name-part></tp:taxon-name> is the taxon most similar to <tp:taxon-name><tp:taxon-name-part taxon-name-part-type="genus" reg="Stipa">S.</tp:taxon-name-part><tp:taxon-name-part taxon-name-part-type="species" reg="mongholica">mongholica</tp:taxon-name-part><tp:taxon-name-part taxon-name-part-type="infraspecific-rank">var.</tp:taxon-name-part><tp:taxon-name-part taxon-name-part-type="variety" reg="minutiflora">minutiflora</tp:taxon-name-part></tp:taxon-name> that was described 11 years later by <xref ref-type="bibr" rid="B59">Roshevitz (1916)</xref>. We treat it here as conspecific with <italic><tp:taxon-name><tp:taxon-name-part taxon-name-part-type="genus" reg="Ptilagrostis">P.</tp:taxon-name-part><tp:taxon-name-part taxon-name-part-type="species" reg="mongholica">mongholica</tp:taxon-name-part></tp:taxon-name></italic>. However, further studies with the involvement of molecular methods are needed to reconstruct the phylogenetic relationships within this complex of taxa. <xref ref-type="bibr" rid="B74">Weber (2003)</xref> stressed that <tp:taxon-name><tp:taxon-name-part taxon-name-part-type="genus" reg="Ptilagrostis">P.</tp:taxon-name-part><tp:taxon-name-part taxon-name-part-type="species" reg="mongholica">mongholica</tp:taxon-name-part><tp:taxon-name-part taxon-name-part-type="infraspecific-rank">subsp.</tp:taxon-name-part><tp:taxon-name-part taxon-name-part-type="subspecies" reg="porteri">porteri</tp:taxon-name-part></tp:taxon-name> differs from the nominal subspecies in habitat requirements, and the first taxon is restricted to montane fens and willow carrs, while subsp. <tp:taxon-name><tp:taxon-name-part taxon-name-part-type="genus" reg="Ptilagrostis"/><tp:taxon-name-part taxon-name-part-type="species" reg="mongholica"/><tp:taxon-name-part taxon-name-part-type="subspecies" reg="mongholica">mongholica</tp:taxon-name-part></tp:taxon-name> is a taxon of rocky sites, mountain grasslands, and alpine meadows. Based on our observations and analysis of the habitat descriptions on herbarium labels, <tp:taxon-name><tp:taxon-name-part taxon-name-part-type="genus" reg="Ptilagrostis">P.</tp:taxon-name-part><tp:taxon-name-part taxon-name-part-type="species" reg="mongholica">mongholica</tp:taxon-name-part><tp:taxon-name-part taxon-name-part-type="infraspecific-rank">subsp.</tp:taxon-name-part><tp:taxon-name-part taxon-name-part-type="subspecies" reg="mongholica">mongholica</tp:taxon-name-part></tp:taxon-name> can grow in both dry and wet habitats (see above); thus, the habitat parameter does not seem to be a good enough character for the differentiation of these two taxa. <xref ref-type="bibr" rid="B28">Johnston (2006)</xref> mentioned that some populations of <tp:taxon-name><tp:taxon-name-part taxon-name-part-type="genus" reg="Ptilagrostis">P.</tp:taxon-name-part><tp:taxon-name-part taxon-name-part-type="species" reg="mongholica">mongholica</tp:taxon-name-part><tp:taxon-name-part taxon-name-part-type="infraspecific-rank">subsp.</tp:taxon-name-part><tp:taxon-name-part taxon-name-part-type="subspecies" reg="porteri">porteri</tp:taxon-name-part></tp:taxon-name> have open panicles, while the other is contracted. Because individuals with open and contracted panicles can be found, sometimes even in the same populations of <tp:taxon-name><tp:taxon-name-part taxon-name-part-type="genus" reg="Ptilagrostis">P.</tp:taxon-name-part><tp:taxon-name-part taxon-name-part-type="species" reg="mongholica">mongholica</tp:taxon-name-part><tp:taxon-name-part taxon-name-part-type="infraspecific-rank">subsp.</tp:taxon-name-part><tp:taxon-name-part taxon-name-part-type="subspecies" reg="porteri">porteri</tp:taxon-name-part></tp:taxon-name>, their taxonomic status should be a subject of further research.</p></tp:treatment-sec><tp:treatment-sec sec-type="Selected studied specimens of P. mongholica subsp. porteri" id="SECID0E2WFK"><title>Selected studied specimens of <tp:taxon-name><tp:taxon-name-part taxon-name-part-type="genus" reg="Ptilagrostis">P.</tp:taxon-name-part><tp:taxon-name-part taxon-name-part-type="species" reg="mongholica">mongholica</tp:taxon-name-part><tp:taxon-name-part taxon-name-part-type="infraspecific-rank">subsp.</tp:taxon-name-part><tp:taxon-name-part taxon-name-part-type="subspecies" reg="porteri">porteri</tp:taxon-name-part></tp:taxon-name>.</title><p>United States • Park Co., South Park, 4 miles W of Jefferson, near Fremont’s Knoll (see Pike Nat. Forest map); elev. 10,000 ft.; on peat hummocks in rich calcareous fen; 27 Jul 1989; <italic>D.J. Cooper 1682</italic> (COLO00769711) • Park Co., Long Gulch, north of the road to Lost Park, 11.3 mi E of Jefferson; SW¼ SW¼ S13 T8S R74W; elev. 10020–10030 ft.; 4 Oct 1982; <italic>B.C. Johnston, L. Hendzel 2655</italic> (COLO00571570, COLO00571588) • Park Co., South Park. Hummocky area on edge of rich fen, Forest Service land ¼ mi NW of Silverheels Ranch house; 6 Jul 1990; <italic>D.J. Coo­per 1788</italic> (COLO00571455) • Park Co., Lost Park, bottom just S of Lost Park Campground,;NW¼ NW¼ S12 T9S R73W; elev. 9840 ft.; 4 Oct 1982; <italic>B.C. John­ston, L. Hendzel 2658</italic> (COLO571471) • Park Co., Geneva Park, Sec. 13; T.6S., R. 75W.; elev. 9,700 ft.; on hummocks in meadow; 26 Jul 1966; <italic>R. Gierisch, W.C. Hickey 3102</italic> (COLO00571513) • Park Co., South Park, High Creek Fen, 10 mi. S of Fairplay; elev. 9300 ft.; on hummocks in moist part of calcareous fen, with <italic><tp:taxon-name><tp:taxon-name-part taxon-name-part-type="genus" reg="Salix">Salix</tp:taxon-name-part><tp:taxon-name-part taxon-name-part-type="species" reg="candida">candida</tp:taxon-name-part></tp:taxon-name></italic>, <italic><tp:taxon-name><tp:taxon-name-part taxon-name-part-type="genus" reg="Salix">S.</tp:taxon-name-part><tp:taxon-name-part taxon-name-part-type="species" reg="brachycarpa">brachycarpa</tp:taxon-name-part></tp:taxon-name></italic>, <italic><tp:taxon-name><tp:taxon-name-part taxon-name-part-type="genus" reg="Pentaphylloides">Pentaphylloides</tp:taxon-name-part><tp:taxon-name-part taxon-name-part-type="species" reg="floribunda">floribunda</tp:taxon-name-part></tp:taxon-name></italic>, <italic><tp:taxon-name><tp:taxon-name-part taxon-name-part-type="genus" reg="Carex">Carex</tp:taxon-name-part><tp:taxon-name-part taxon-name-part-type="species" reg="scirpoidea">scirpoidea</tp:taxon-name-part></tp:taxon-name></italic>, <italic>Par­nassia parviflora</italic>; 12 Aug 1996; <italic>N. Lederer, W. Jennings, W. Marotti, P. Murphy 96-HC-1</italic> (COLO00571497) • Park Co., South Park, on peat hummocks in rich fen, Albert Wahl Ranch at base of Kenosha Pass, 6 Sep 1990, <italic>D.J. Cooper 1942</italic> (COLO00571604). Park Co., just northeast of junction of Hooper Trail and road to Lost Park, ca. 13 mi east of Jefferson; SW¼ SW¼ S13 T8S R74W; tops of peat- willow hummocks; elev. 10040 ft.; 13 Aug 1981; <italic>B.C. Johnston 2497</italic> (COLO00571620) • Park Co., 11.3 mi. SE of Jefferson on road to Lost Park; on peaty hummocks of willow streamside, with <italic><tp:taxon-name><tp:taxon-name-part taxon-name-part-type="genus" reg="Salix">Salix</tp:taxon-name-part></tp:taxon-name></italic>, <italic><tp:taxon-name><tp:taxon-name-part taxon-name-part-type="genus" reg="Betula">Betula</tp:taxon-name-part><tp:taxon-name-part taxon-name-part-type="species" reg="glandulosa">glandulosa</tp:taxon-name-part></tp:taxon-name></italic> and <italic><tp:taxon-name><tp:taxon-name-part taxon-name-part-type="genus" reg="Potentilla">Potentilla</tp:taxon-name-part><tp:taxon-name-part taxon-name-part-type="species" reg="fruticosa">fruticosa</tp:taxon-name-part></tp:taxon-name></italic>; 25 Sep 1966; <italic>W.A. Weber 12984</italic> (COLO00571521).</p></tp:treatment-sec><tp:treatment-sec><!--Section generated to contain objects referenced in tp:taxon-treatment.--><fig id="F5" position="float" orientation="portrait"><object-id xmlns:xlink="http://www.w3.org/1999/xlink" content-type="doi" xlink:type="simple">10.3897/phytokeys.249.128729.figure5</object-id><object-id xmlns:xlink="http://www.w3.org/1999/xlink" content-type="arpha" xlink:type="simple">998056A7-1BBD-5C2F-8FDF-C04F46E209E1</object-id><label>Figure 5.</label><caption><p>SEM morphology of the floret of <italic><tp:taxon-name><tp:taxon-name-part taxon-name-part-type="genus" reg="Ptilagrostis">Ptilagrostis</tp:taxon-name-part><tp:taxon-name-part taxon-name-part-type="species" reg="concinna">concinna</tp:taxon-name-part></tp:taxon-name></italic> (<bold>a–c</bold>), <italic><tp:taxon-name><tp:taxon-name-part taxon-name-part-type="genus" reg="Ptilagrostis">P.</tp:taxon-name-part><tp:taxon-name-part taxon-name-part-type="species" reg="dichotoma">dichotoma</tp:taxon-name-part></tp:taxon-name></italic> (<bold>d–f</bold>), <italic><tp:taxon-name><tp:taxon-name-part taxon-name-part-type="genus" reg="Ptilagrostis">P.</tp:taxon-name-part><tp:taxon-name-part taxon-name-part-type="species" reg="junatovii">junatovii</tp:taxon-name-part></tp:taxon-name></italic> (<bold>g–i</bold>), <italic><tp:taxon-name><tp:taxon-name-part taxon-name-part-type="genus" reg="Ptilagrostis">P.</tp:taxon-name-part><tp:taxon-name-part taxon-name-part-type="species" reg="luquensis">luquensis</tp:taxon-name-part></tp:taxon-name></italic> (<bold>j–l</bold>), <tp:taxon-name><tp:taxon-name-part taxon-name-part-type="genus" reg="Ptilagrostis">P.</tp:taxon-name-part><tp:taxon-name-part taxon-name-part-type="species" reg="mongholica">mongholica</tp:taxon-name-part><tp:taxon-name-part taxon-name-part-type="infraspecific-rank">subsp.</tp:taxon-name-part><tp:taxon-name-part taxon-name-part-type="subspecies" reg="mongholica">mongholica</tp:taxon-name-part></tp:taxon-name> (<bold>m–o</bold>) and <tp:taxon-name><tp:taxon-name-part taxon-name-part-type="genus" reg="Ptilagrostis">P.</tp:taxon-name-part><tp:taxon-name-part taxon-name-part-type="species" reg="mongholica">mongholica</tp:taxon-name-part><tp:taxon-name-part taxon-name-part-type="infraspecific-rank">subsp.</tp:taxon-name-part><tp:taxon-name-part taxon-name-part-type="subspecies" reg="porteri">porteri</tp:taxon-name-part></tp:taxon-name> (<bold>p–s</bold>). Callus and the lower part of the lemma (<bold>a, d, g, j, m, p</bold>), epidermal pattern of the middle part of lemma (<bold>b, e, h, k, n, r</bold>), top of lemma (<bold>c, f, i, l, o, s</bold>). Abbreviations: c = cork cell, h = hook, l = long cell, s = silica body, m = macro-hair.</p></caption><graphic xmlns:xlink="http://www.w3.org/1999/xlink" xlink:href="phytokeys-249-115_article-128729__-g005.jpg" position="float" orientation="portrait" xlink:type="simple" id="oo_1175110.jpg"><uri content-type="original_file" xlink:type="simple">https://binary.pensoft.net/fig/1175110</uri></graphic></fig></tp:treatment-sec><ref-list><ref id="B4"><mixed-citation xmlns:xlink="http://www.w3.org/1999/xlink" xlink:type="simple"><person-group><name name-style="western"><surname>Barkworth</surname><given-names>ME</given-names></name></person-group> (<year>1983</year>) <article-title><italic><tp:taxon-name><tp:taxon-name-part taxon-name-part-type="genus">Ptilagrostis</tp:taxon-name-part></tp:taxon-name></italic> in North America and Its Relationship to Other <tp:taxon-name><tp:taxon-name-part taxon-name-part-type="tribe">Stipeae</tp:taxon-name-part></tp:taxon-name> (<tp:taxon-name><tp:taxon-name-part taxon-name-part-type="family">Gramineae</tp:taxon-name-part></tp:taxon-name>).</article-title><source>Systemnatic Botany</source><volume>8</volume>(<issue>4</issue>): <fpage>395</fpage>–<lpage>419</lpage>. <ext-link xlink:href="10.2307/2418359" ext-link-type="doi" xlink:type="simple">https://doi.org/10.2307/2418359</ext-link></mixed-citation></ref><ref id="B5"><mixed-citation xmlns:xlink="http://www.w3.org/1999/xlink" xlink:type="simple"><person-group><name name-style="western"><surname>Barkworth</surname><given-names>ME</given-names></name></person-group> (<year>2007</year>) <article-title>10. <tp:taxon-name><tp:taxon-name-part taxon-name-part-type="tribe">Stipeae</tp:taxon-name-part></tp:taxon-name> Dumort.</article-title> In: <person-group><name name-style="western"><surname>Barkworth</surname><given-names>ME</given-names></name><name name-style="western"><surname>Capels</surname><given-names>KM</given-names></name><name name-style="western"><surname>Long</surname><given-names>S</given-names></name><name name-style="western"><surname>Anderton</surname><given-names>LK</given-names></name><name name-style="western"><surname>Piep</surname><given-names>MB</given-names></name></person-group> (<role>Eds</role>) <issue-title>Magnoliophyta: Commelinidae (in part): Poaceae, part 1.</issue-title><source>Oxford Universtiy Press, New York</source>, <fpage>109</fpage>–<lpage>186</lpage>.</mixed-citation></ref><ref id="B28"><mixed-citation xmlns:xlink="http://www.w3.org/1999/xlink" xlink:type="simple"><person-group><name name-style="western"><surname>Johnston</surname><given-names>BC</given-names></name></person-group> (<year>2006</year>) <italic><tp:taxon-name><tp:taxon-name-part taxon-name-part-type="genus">Ptilagrostis</tp:taxon-name-part><tp:taxon-name-part taxon-name-part-type="species">porteri</tp:taxon-name-part></tp:taxon-name></italic> (Rydb.) W.A. Weber (Porter’s false needlegrass): a technical conservation assessment. USDA Forest Service, Rocky Mountain Region. <ext-link xlink:href="http://www.fs.fed.us/r2/projects/scp/assessments/ptilagrostisporteri.pdf" ext-link-type="uri" xlink:type="simple">http://www.fs.fed.us/r2/projects/scp/assessments/ptilagrostisporteri.pdf</ext-link> [accessed: 10 April 2024]</mixed-citation></ref><ref id="B63"><mixed-citation xmlns:xlink="http://www.w3.org/1999/xlink" xlink:type="simple"><person-group><name name-style="western"><surname>Soreng</surname><given-names>RJ</given-names></name></person-group> (<year>2003</year>) <article-title><italic><tp:taxon-name><tp:taxon-name-part taxon-name-part-type="genus">Ptilagrostis</tp:taxon-name-part></tp:taxon-name></italic>.</article-title> In: Catalogue of New World Grasses (<tp:taxon-name><tp:taxon-name-part taxon-name-part-type="family">Poaceae</tp:taxon-name-part></tp:taxon-name>): IV. <issue-title>Subfamily Pooideae.</issue-title><source>Contributions from the United States National Herbarium</source><volume>48</volume>: <fpage>590</fpage>–<lpage>591</lpage>.</mixed-citation></ref><ref id="B59"><mixed-citation xmlns:xlink="http://www.w3.org/1999/xlink" xlink:type="simple"><person-group><name name-style="western"><surname>Roshevitz</surname><given-names>RYu</given-names></name></person-group> (<year>1916</year>) <article-title>Zlaki (<tp:taxon-name><tp:taxon-name-part taxon-name-part-type="family">Gramineae</tp:taxon-name-part></tp:taxon-name>).</article-title> In: <person-group><name name-style="western"><surname>Fedchenko</surname><given-names>BA</given-names></name></person-group> (<role>Ed.</role>) <issue-title>Flora Aziatskoi Rossii.</issue-title><source>Petrograd, Pereselencheskoe upravlenie Ministerstva Zemledeliya 12(3)</source>, <fpage>107</fpage>–<lpage>191</lpage>. [+ 6 pls]</mixed-citation></ref><ref id="B74"><mixed-citation xmlns:xlink="http://www.w3.org/1999/xlink" xlink:type="simple"><person-group><name name-style="western"><surname>Weber</surname><given-names>WA</given-names></name></person-group> (<year>2003</year>) <article-title>The middle Asian element in the southern Rocky Mountain flora of the western United States: A critical biogeographical review.</article-title><source>Journal of Biogeography</source><volume>30</volume>: <fpage>649</fpage>–<lpage>685</lpage>. <ext-link xlink:href="10.1046/j.1365-2699.2003.00864.x" ext-link-type="doi" xlink:type="simple">https://doi.org/10.1046/j.1365-2699.2003.00864.x</ext-link></mixed-citation></ref></ref-list></tp:taxon-treatment>
