# Supplementary material for: ﻿Insights to the taxonomy and phylogeny of the genus Ptilagrostis worldwide (Poaceae, Stipeae) with a key to species identification, checklist and outlines for further studies
Source: PhytoKeys. 2024 Nov 15;249:115–80. doi: 10.3897/phytokeys.249.128729 (PMC11584906; doi:10.3897/phytokeys.249.128729)
Supplement: XML Treatment for Ptilagrostis yadongensis [file phytokeys.249.128729-treatment19.xml]

<!DOCTYPE tp:taxon-treatment
  PUBLIC "-//TaxonX//DTD Taxonomic Treatment Publishing DTD v0 20100105//EN" "tax-treatment-NSO.dtd">
<tp:taxon-treatment xmlns:tp="http://www.plazi.org/taxpub"><tp:treatment-meta><kwd-group><label>Taxon classification</label><kwd>
                <named-content content-type="kingdom">Plantae</named-content>
              </kwd><kwd>
                <named-content content-type="order">Poales</named-content>
              </kwd><kwd>
                <named-content content-type="family">Poaceae</named-content>
              </kwd></kwd-group><mixed-citation publication-type="journal"><person-group><name><surname>Krzempek</surname><given-names>Marta</given-names></name><name><surname>Klichowska</surname><given-names>Ewelina</given-names></name><name><surname>Nobis</surname><given-names>Marcin</given-names></name></person-group><article-title>﻿Insights to the taxonomy and phylogeny of the genus <italic><tp:taxon-name><tp:taxon-name-part taxon-name-part-type="genus" reg="Ptilagrostis">Ptilagrostis</tp:taxon-name-part></tp:taxon-name></italic> worldwide (<tp:taxon-name><tp:taxon-name-part taxon-name-part-type="family">Poaceae</tp:taxon-name-part></tp:taxon-name>, <tp:taxon-name><tp:taxon-name-part taxon-name-part-type="tribe">Stipeae</tp:taxon-name-part></tp:taxon-name>) with a key to species identification, checklist and outlines for further studies</article-title><source>PhytoKeys</source><day>15</day><month>11</month><year>2024</year><volume>249</volume><fpage>115</fpage><lpage>180</lpage><pub-id pub-id-type="doi">10.3897/phytokeys.249.128729</pub-id></mixed-citation></tp:treatment-meta><tp:nomenclature><label>﻿11.</label><tp:taxon-name>
              <object-id xmlns:xlink="http://www.w3.org/1999/xlink" content-type="arpha" xlink:type="simple">58A76B52-5F91-5D6C-9073-720DCF63F22C</object-id>
              <tp:taxon-name-part taxon-name-part-type="genus" reg="Ptilagrostis">Ptilagrostis</tp:taxon-name-part>
              <tp:taxon-name-part taxon-name-part-type="species" reg="yadongensis">yadongensis</tp:taxon-name-part>
            </tp:taxon-name><tp:taxon-authority>Keng &amp; Tang, Journal of Southwest Agricultural University 4: 44. 1985.</tp:taxon-authority><tp:nomenclature-citation-list><tp:nomenclature-citation><tp:taxon-name>
                  <tp:taxon-name-part taxon-name-part-type="genus" reg="Ptilagrostis"/>
                  <tp:taxon-name-part taxon-name-part-type="species" reg="macrospicula"/>
                </tp:taxon-name><comment>≡ <tp:taxon-name><tp:taxon-name-part taxon-name-part-type="genus" reg="Ptilagrostis">Ptilagrostis</tp:taxon-name-part><tp:taxon-name-part taxon-name-part-type="species" reg="macrospicula">macrospicula</tp:taxon-name-part></tp:taxon-name> Cai, Acta Botanica Boreali-Occidentalia Sinica 23(11): 2018. 2003. superfl. name. </comment></tp:nomenclature-citation><tp:nomenclature-citation><tp:taxon-name>
                  <tp:taxon-name-part taxon-name-part-type="genus" reg="Stipa"/>
                  <tp:taxon-name-part taxon-name-part-type="species" reg="milleri"/>
                </tp:taxon-name><comment>= <tp:taxon-name><tp:taxon-name-part taxon-name-part-type="genus" reg="Stipa">Stipa</tp:taxon-name-part><tp:taxon-name-part taxon-name-part-type="species" reg="milleri">milleri</tp:taxon-name-part></tp:taxon-name> Noltie, Edinburgh Journal of Botany 56(2): 288. 1999; ≡ <tp:taxon-name><tp:taxon-name-part taxon-name-part-type="genus" reg="Ptilagrostis">Ptilagrostis</tp:taxon-name-part><tp:taxon-name-part taxon-name-part-type="species" reg="milleri">milleri</tp:taxon-name-part></tp:taxon-name> (Noltie) M. Nobis &amp; A. Nobis, Nordic Journal of Botany 31: 623. 2013.Type: India, Sikkim, Goichang, Lasha Chhu valley, <named-content xmlns:xlink="http://www.w3.org/1999/xlink" content-type="dwc:verbatimCoordinates" xlink:type="simple"><named-content content-type="geo-json" specific-use="{&#34;type&#34;:&#34;Point&#34;,&#34;coordinates&#34;:[88.604722,27.931111]}" id="NCID0E3JGK" xlink:type="simple">27°55'52″N, 88°36'17″E</named-content></named-content>, 4555 m a.s.l., 19 Jul 1996, <italic>EENS 349</italic> (holotype: E!, isotype: BSHC). </comment></tp:nomenclature-citation></tp:nomenclature-citation-list></tp:nomenclature><tp:treatment-sec sec-type="material" id="SECID0EDKGK"><title>Type:</title><p>China, Xizang: Yadong, 14 Sept. 1974, <italic>Qinghai-Xizang Exped. 74–2496</italic> (lapsus calami as 74–2469; holotype: HNWP, isotype: <abbrev xmlns:xlink="http://www.w3.org/1999/xlink" xlink:title="Institute of Botany, Chinese Academy of Sciences Chinese National Herbarium in Beijing" id="ABBRID0ELKGK" xlink:type="simple">PE</abbrev>).</p></tp:treatment-sec><tp:treatment-sec sec-type="description" id="SECID0EPKGK"><title>Description.</title><p><bold><italic>Perennial plants</italic></bold>, densely tufted, with a few culms and numerous vegetative shoots; culms (7–)8–15(–20) cm tall, 1–2-noded distributed in the lower part of the culm and usually hidden within the leaf-sheath. <bold><italic>Leaves of vegetative shoots</italic></bold>: sheaths glabrous; <bold><italic>ligules</italic></bold> lanceolate, on the external sheaths (1.0–)1.3–1.5(–1.6) mm long, whereas on the internal sheaths, (1.3–)1.6–2.0(–4.0) mm long; <bold><italic>blades</italic></bold> filiform, convolute, green to pale green or greyish, (5.7–)7.0–9.0 cm long, 0.3–0.4(–0.5) mm in diameter, with 3–5 vascular bundles, adaxial (upper) surface covered by 0.05–0.1 mm long hairs, abaxial surface scabrous or less frequently (some leaves) glabrous. <bold><italic>Cauline leaves</italic></bold>: sheaths glabrous; <bold><italic>ligules</italic></bold> on the lower sheaths lanceolate (1.2–)1.4–1.7(–1.8) mm long, on the middle and upper sheaths (1.5–)1.7–2.6(–3.0) and (1.7–)2.0–3.7(–4.0) respectively; <bold><italic>blades</italic></bold> convolute, green, pale green or greyish, adaxial (upper) surface covered with 0.05–0.1 mm long hairs, abaxial (lower) surface scabrous. <bold><italic>Panicle</italic></bold> contracted, (3.5–)3.9–4.9(–5.3) cm long, at base enclosed by the sheath of the uppermost leaf; branches ascending, scabrous or almost so, single or paired, lower branch (1.9–)2.1–2.9(–3.5) cm long. <bold><italic>Glumes</italic></bold> unequal, the lower (1.5–)1.8–2.5(–2.7) mm longer than the upper, brownish or purplish, lower glume (10.0–)11.0–11.5(–12.3) mm long, upper glume (7.5–)8.5–10.0(–11.0) mm long, lanceolate. <bold><italic>Floret</italic></bold> (=anthecium, =lemma + callus) 5.0–6.3(–6.6) mm long. <bold><italic>Callus</italic></bold> (0.4–)0.5–0.6 mm long, densely pilose, on ventral part with hairs 0.4–0.5 mm long, on dorsal with 0.4 mm long hairs; callus base 0.4–0.5 mm long and 0.3–0.4 mm in diameter, obtuse. <bold><italic>Lemma</italic></bold> coriaceous, pale-green, purplish or brownish, covered from the bottom up to 1/3 of its length, by dense ascending to appressed hairs 0.4–0.5 mm long, hairless in the mid-length and with hairs at apex; <bold><italic>lemma apex</italic></bold> with unequal hairs (0.4–)0.6–0.8 mm long and with two apical lobes (0.3–)0.4–0.5(–0.6) mm long. <bold><italic>Palea</italic></bold> in (0.3–)0.7–1.3(–1.5) mm shorter than lemma in length. <bold><italic>Awn</italic></bold> (13–)15–17(–18) mm long, unigeniculate; <bold><italic>the lower segment of the awn</italic> (<italic>column</italic>)</bold> (5–)6–7(–8) mm long, twisted, with (1.2–)1.4–1.7(–1.8) mm long hairs; <bold><italic>terminal segment of the awn</italic> (<italic>seta</italic>)</bold> straight, 8–10 mm long with hairs shorter than those on columns, (0.6–)0.7–0.9 mm long, gradually decreasing in length towards the apex. <bold><italic>Anthers</italic></bold> ca. 0.7–1.4 mm long, glabrous at the apex.</p></tp:treatment-sec><tp:treatment-sec sec-type="phenology" id="SECID0ETMGK"><title>Phenology.</title><p>Flowering from July to September.</p></tp:treatment-sec><tp:treatment-sec sec-type="Figures" id="SECID0EYMGK"><title>Figures.</title><p>Figs <xref ref-type="fig" rid="F4">4p–s</xref>, <xref ref-type="fig" rid="F6">6m, n</xref>, <xref ref-type="fig" rid="F18">18</xref>; additional figures in <xref ref-type="bibr" rid="B46">Noltie (1999</xref>: 286) and <xref ref-type="bibr" rid="B9">Cai (2003)</xref>.</p><fig id="F18" position="float" orientation="portrait"><object-id xmlns:xlink="http://www.w3.org/1999/xlink" content-type="doi" xlink:type="simple">10.3897/phytokeys.249.128729.figure18</object-id><object-id xmlns:xlink="http://www.w3.org/1999/xlink" content-type="arpha" xlink:type="simple">9FABF3E8-9324-530E-AEAE-F8E90A020DBA</object-id><label>Figure 18.</label><caption><p><italic><tp:taxon-name><tp:taxon-name-part taxon-name-part-type="genus" reg="Ptilagrostis">Ptilagrostis</tp:taxon-name-part><tp:taxon-name-part taxon-name-part-type="species" reg="yadongensis">yadongensis</tp:taxon-name-part></tp:taxon-name></italic>, general habit.</p></caption><graphic xmlns:xlink="http://www.w3.org/1999/xlink" xlink:href="phytokeys-249-115_article-128729__-g018.jpg" position="float" orientation="portrait" xlink:type="simple" id="oo_1175123.jpg"><uri content-type="original_file" xlink:type="simple">https://binary.pensoft.net/fig/1175123</uri></graphic></fig></tp:treatment-sec><tp:treatment-sec sec-type="distribution" id="SECID0EKOGK"><title>Distribution.</title><p>Bhutan, China: Xizang, Nepal (<xref ref-type="bibr" rid="B46">Noltie 1999</xref>; <xref ref-type="bibr" rid="B78">Wu and Phillips 2006</xref>; <xref ref-type="bibr" rid="B37">Nobis and Nobis 2013</xref>; <xref ref-type="bibr" rid="B38">Nobis et al. 2015</xref>, <xref ref-type="bibr" rid="B41">2019b</xref>; <xref ref-type="bibr" rid="B82">Zhang et al. 2016b</xref>).</p></tp:treatment-sec><tp:treatment-sec sec-type="habitat" id="SECID0EIPGK"><title>Habitat.</title><p>Alpine grasslands, open moraine screes, rocks and sands near lakesides, at 3500–4900 m elev.</p></tp:treatment-sec><tp:treatment-sec sec-type="Selected studied specimens of P. yadongensis" id="SECID0ENPGK"><title>Selected studied specimens of <italic><tp:taxon-name><tp:taxon-name-part taxon-name-part-type="genus" reg="Ptilagrostis">P.</tp:taxon-name-part><tp:taxon-name-part taxon-name-part-type="species" reg="yadongensis">yadongensis</tp:taxon-name-part></tp:taxon-name></italic>.</title><p>Bhutan • Thimphu (Upper Mo Chu), Lemcheng; herbaceous vegetation regenerating after fire on S-fac­ing slop; elev. 4550 m; <named-content xmlns:xlink="http://www.w3.org/1999/xlink" content-type="dwc:verbatimCoordinates" xlink:type="simple"><named-content content-type="geo-json" specific-use="{&#34;type&#34;:&#34;Point&#34;,&#34;coordinates&#34;:[89.500000,27.966667]}" id="NCID0ECQGK" xlink:type="simple">27°58'N, 89°30'E</named-content></named-content>; 16 Jul 2000; <italic>G. &amp; S. Miehe 00-211-11</italic> (E00180489). – China • Xizang: S Tibet, Tibetan Himalaya, Everest E, Kama Chu, Pethang Ringmo Up, Kangchung Gl; <named-content xmlns:xlink="http://www.w3.org/1999/xlink" content-type="dwc:verbatimCoordinates" xlink:type="simple"><named-content content-type="geo-json" specific-use="{&#34;type&#34;:&#34;Point&#34;,&#34;coordinates&#34;:[87.100000,27.983333]}" id="NCID0EMQGK" xlink:type="simple">27°59'N, 87°6'E</named-content></named-content>; elev. 4770 m; alp. dry <italic>Ko­bresia <tp:taxon-name><tp:taxon-name-part taxon-name-part-type="genus" reg="Kobresia"/><tp:taxon-name-part taxon-name-part-type="species" reg="pygmaea">pygmaea</tp:taxon-name-part></tp:taxon-name>-<tp:taxon-name><tp:taxon-name-part taxon-name-part-type="genus" reg="Stipa">Stipa</tp:taxon-name-part></tp:taxon-name></italic> turf, cushions and open moraine scree, gneiss; 13 Oct 1989; <italic>B. Dickoré 6361</italic> (KRA528812, <abbrev xmlns:xlink="http://www.w3.org/1999/xlink" xlink:title="Ludwig-Maximilians-Universität München Herbarium" id="ABBRID0EERGK" xlink:type="simple">MSB</abbrev>-152846). – Nepal • Pandang Keipo (Up­per Langtang); elev. 4600 m; <italic><tp:taxon-name><tp:taxon-name-part taxon-name-part-type="genus" reg="Kobresia">Kobresia</tp:taxon-name-part><tp:taxon-name-part taxon-name-part-type="species" reg="nepalensis">nepalensis</tp:taxon-name-part></tp:taxon-name></italic> mat with <tp:taxon-name><tp:taxon-name-part taxon-name-part-type="family">Gramineae</tp:taxon-name-part></tp:taxon-name>, S-facing slope, grazed seasonally; 30 Sep 1986; <italic>G &amp; S. Miehe 13090</italic> (KRA528815) • East­ern Development Region, Sagarmatha, Solu Khumbu, Chola Tsho, north side of lake; <named-content xmlns:xlink="http://www.w3.org/1999/xlink" content-type="dwc:verbatimCoordinates" xlink:type="simple"><named-content content-type="geo-json" specific-use="{&#34;type&#34;:&#34;Point&#34;,&#34;coordinates&#34;:[86.797222,27.921667]}" id="NCID0E4RGK" xlink:type="simple">27°55'18"N, 86°47'50"E</named-content></named-content>; elev. 4500 m; SE facing slope, rocks and sand near lakeside, <italic><tp:taxon-name><tp:taxon-name-part taxon-name-part-type="genus" reg="Juniperus">Juniperus</tp:taxon-name-part><tp:taxon-name-part taxon-name-part-type="species" reg="indica">indica</tp:taxon-name-part></tp:taxon-name></italic> dwarf scrubland with <italic><tp:taxon-name><tp:taxon-name-part taxon-name-part-type="genus" reg="Rhododendron">Rhododendron</tp:taxon-name-part><tp:taxon-name-part taxon-name-part-type="species" reg="setosum">setosum</tp:taxon-name-part></tp:taxon-name></italic> and <italic><tp:taxon-name><tp:taxon-name-part taxon-name-part-type="genus" reg="Potentilla">Potentilla</tp:taxon-name-part><tp:taxon-name-part taxon-name-part-type="species" reg="ruticose">ruticose</tp:taxon-name-part></tp:taxon-name></italic>; 21 Sep 2005; <italic>M.F. Watson, K.R. Rajbhandari, K.K. Shres­tha, D. Knott, C.A. Pendry, S.K. Acharya, U. Koirala, L.N. Mandar, N. McCheyne, R.C. Poudel, S. Rajbhandary, S. Vaidya DNEP3 AX98</italic> (E00270142). Additional specimens studied are listed in Suppl. material <xref ref-type="supplementary-material" rid="S1">1</xref>.</p></tp:treatment-sec><tp:treatment-sec><!--Section generated to contain objects referenced in tp:taxon-treatment.--><fig id="F4" position="float" orientation="portrait"><object-id xmlns:xlink="http://www.w3.org/1999/xlink" content-type="doi" xlink:type="simple">10.3897/phytokeys.249.128729.figure4</object-id><object-id xmlns:xlink="http://www.w3.org/1999/xlink" content-type="arpha" xlink:type="simple">75C4504E-9D08-59D9-8FAB-F55882B2F59F</object-id><label>Figure 4.</label><caption><p>SEM morphology of the floret of <italic><tp:taxon-name><tp:taxon-name-part taxon-name-part-type="genus" reg="Ptilagrostis">Ptilagrostis</tp:taxon-name-part><tp:taxon-name-part taxon-name-part-type="species" reg="tibetica">tibetica</tp:taxon-name-part></tp:taxon-name></italic> (<bold>a–c</bold>), <italic><tp:taxon-name><tp:taxon-name-part taxon-name-part-type="genus" reg="Ptilagrostis">P.</tp:taxon-name-part><tp:taxon-name-part taxon-name-part-type="species" reg="bhutanica">bhutanica</tp:taxon-name-part></tp:taxon-name></italic> (<bold>d–f</bold>), <italic><tp:taxon-name><tp:taxon-name-part taxon-name-part-type="genus" reg="Ptilagrostis">P.</tp:taxon-name-part><tp:taxon-name-part taxon-name-part-type="species" reg="chingii">chingii</tp:taxon-name-part></tp:taxon-name></italic> (<bold>g–i</bold>), <italic><tp:taxon-name><tp:taxon-name-part taxon-name-part-type="genus" reg="Ptilagrostis">P.</tp:taxon-name-part><tp:taxon-name-part taxon-name-part-type="species" reg="contracta">contracta</tp:taxon-name-part></tp:taxon-name></italic> (<bold>j–l</bold>), <italic><tp:taxon-name><tp:taxon-name-part taxon-name-part-type="genus" reg="Ptilagrostis">P.</tp:taxon-name-part><tp:taxon-name-part taxon-name-part-type="species" reg="duthiei">duthiei</tp:taxon-name-part></tp:taxon-name></italic> (<bold>m–o</bold>) and <italic><tp:taxon-name><tp:taxon-name-part taxon-name-part-type="genus" reg="Ptilagrostis">P.</tp:taxon-name-part><tp:taxon-name-part taxon-name-part-type="species" reg="yadongensis">yadongensis</tp:taxon-name-part></tp:taxon-name></italic> (<bold>p–s</bold>). Callus and the lower part of the lemma (<bold>a, d, g, j, m, p</bold>), epidermal pattern of the middle part of lemma (<bold>b, e, h, k, n, r</bold>), top of lemma (<bold>c, f, i, l, o, s</bold>). Abbreviations: c = cork cell, h = hook, l = long cell, s = silica body, m = macro-hair.</p></caption><graphic xmlns:xlink="http://www.w3.org/1999/xlink" xlink:href="phytokeys-249-115_article-128729__-g004.jpg" position="float" orientation="portrait" xlink:type="simple" id="oo_1175109.jpg"><uri content-type="original_file" xlink:type="simple">https://binary.pensoft.net/fig/1175109</uri></graphic></fig><fig id="F6" position="float" orientation="portrait"><object-id xmlns:xlink="http://www.w3.org/1999/xlink" content-type="doi" xlink:type="simple">10.3897/phytokeys.249.128729.figure6</object-id><object-id xmlns:xlink="http://www.w3.org/1999/xlink" content-type="arpha" xlink:type="simple">F24BE118-DE38-525D-ACBB-8DE67F307C4D</object-id><label>Figure 6.</label><caption><p>Cross-sections through vegetative leaves of <italic><tp:taxon-name><tp:taxon-name-part taxon-name-part-type="genus" reg="Ptilagrostis">P.</tp:taxon-name-part><tp:taxon-name-part taxon-name-part-type="species" reg="duthiei">duthiei</tp:taxon-name-part></tp:taxon-name></italic> (<bold>a, b</bold>), <italic><tp:taxon-name><tp:taxon-name-part taxon-name-part-type="genus" reg="Ptilagrostis">P.</tp:taxon-name-part><tp:taxon-name-part taxon-name-part-type="species" reg="contracta">contracta</tp:taxon-name-part></tp:taxon-name></italic> (<bold>c, d</bold>), <italic><tp:taxon-name><tp:taxon-name-part taxon-name-part-type="genus" reg="Ptilagrostis">P.</tp:taxon-name-part><tp:taxon-name-part taxon-name-part-type="species" reg="malyschevii">malyschevii</tp:taxon-name-part></tp:taxon-name></italic> (<bold>e</bold>), <italic><tp:taxon-name><tp:taxon-name-part taxon-name-part-type="genus" reg="Ptilagrostis">P.</tp:taxon-name-part><tp:taxon-name-part taxon-name-part-type="species" reg="alpina">alpina</tp:taxon-name-part></tp:taxon-name></italic> (<bold>f</bold>), <italic><tp:taxon-name><tp:taxon-name-part taxon-name-part-type="genus" reg="Ptilagrostis">P.</tp:taxon-name-part><tp:taxon-name-part taxon-name-part-type="species" reg="chingii">chingii</tp:taxon-name-part></tp:taxon-name></italic> (<bold>g, h</bold>), <italic><tp:taxon-name><tp:taxon-name-part taxon-name-part-type="genus" reg="Ptilagrostis">P.</tp:taxon-name-part><tp:taxon-name-part taxon-name-part-type="species" reg="bhutanica">bhutanica</tp:taxon-name-part></tp:taxon-name></italic> (<bold>i</bold>), <italic><tp:taxon-name><tp:taxon-name-part taxon-name-part-type="genus" reg="Ptilagrostis">P.</tp:taxon-name-part><tp:taxon-name-part taxon-name-part-type="species" reg="junatovii">junatovii</tp:taxon-name-part></tp:taxon-name></italic> (<bold>j</bold>), <italic><tp:taxon-name><tp:taxon-name-part taxon-name-part-type="genus" reg="Ptilagrostis">P.</tp:taxon-name-part><tp:taxon-name-part taxon-name-part-type="species" reg="arcuata">arcuata</tp:taxon-name-part></tp:taxon-name></italic> (<bold>k</bold>), <italic><tp:taxon-name><tp:taxon-name-part taxon-name-part-type="genus" reg="Ptilagrostis">P.</tp:taxon-name-part><tp:taxon-name-part taxon-name-part-type="species" reg="concinna">concinna</tp:taxon-name-part></tp:taxon-name></italic> (<bold>l</bold>), <italic><tp:taxon-name><tp:taxon-name-part taxon-name-part-type="genus" reg="Ptilagrostis">P.</tp:taxon-name-part><tp:taxon-name-part taxon-name-part-type="species" reg="yadongensis">yadongensis</tp:taxon-name-part></tp:taxon-name></italic> (<bold>m, n</bold>), <italic><tp:taxon-name><tp:taxon-name-part taxon-name-part-type="genus" reg="Ptilagrostis">P.</tp:taxon-name-part><tp:taxon-name-part taxon-name-part-type="species" reg="luquensis">luquensis</tp:taxon-name-part></tp:taxon-name></italic> (<bold>o</bold>), <tp:taxon-name><tp:taxon-name-part taxon-name-part-type="genus" reg="Ptilagrostis">P.</tp:taxon-name-part><tp:taxon-name-part taxon-name-part-type="species" reg="mongholica">mongholica</tp:taxon-name-part><tp:taxon-name-part taxon-name-part-type="infraspecific-rank">subsp.</tp:taxon-name-part><tp:taxon-name-part taxon-name-part-type="subspecies" reg="mongholica">mongholica</tp:taxon-name-part></tp:taxon-name> (<bold>p</bold>), <italic><tp:taxon-name><tp:taxon-name-part taxon-name-part-type="genus" reg="Ptilagrostis">P.</tp:taxon-name-part><tp:taxon-name-part taxon-name-part-type="species" reg="dichotoma">dichotoma</tp:taxon-name-part></tp:taxon-name></italic> (<bold>r</bold>), <italic><tp:taxon-name><tp:taxon-name-part taxon-name-part-type="genus" reg="Ptilagrostis">P.</tp:taxon-name-part><tp:taxon-name-part taxon-name-part-type="species" reg="tibetica">tibetica</tp:taxon-name-part></tp:taxon-name></italic> (<bold>s</bold>), <italic><tp:taxon-name><tp:taxon-name-part taxon-name-part-type="genus" reg="Ptilagrostis">P.</tp:taxon-name-part><tp:taxon-name-part taxon-name-part-type="species" reg="glabrifolia">glabrifolia</tp:taxon-name-part></tp:taxon-name></italic> (<bold>t</bold>). Abbreviations: (1) sclerenchyma strand, (2) ribs, (3) vascular bundles, (4) prickle-hairs. Scale bars: 100 µm. List of studied specimens is presented in Suppl. material <xref ref-type="supplementary-material" rid="S1">1</xref>.</p></caption><graphic xmlns:xlink="http://www.w3.org/1999/xlink" xlink:href="phytokeys-249-115_article-128729__-g006.jpg" position="float" orientation="portrait" xlink:type="simple" id="oo_1175111.jpg"><uri content-type="original_file" xlink:type="simple">https://binary.pensoft.net/fig/1175111</uri></graphic></fig><supplementary-material xmlns:xlink="http://www.w3.org/1999/xlink" id="S1" position="float" orientation="portrait" xlink:type="simple"><object-id content-type="doi" xlink:type="simple">10.3897/phytokeys.249.128729.suppl1</object-id><object-id content-type="arpha" xlink:type="simple">24F59CB9-716A-5F81-93FD-6CBD4A80517D</object-id><label>Supplementary material 1</label><caption><p>Insights to the taxonomy and phylogeny of the genus <italic><tp:taxon-name><tp:taxon-name-part taxon-name-part-type="genus" reg="Ptilagrostis">Ptilagrostis</tp:taxon-name-part></tp:taxon-name></italic> worldwide (<tp:taxon-name><tp:taxon-name-part taxon-name-part-type="family">Poaceae</tp:taxon-name-part></tp:taxon-name>, <tp:taxon-name><tp:taxon-name-part taxon-name-part-type="tribe">Stipeae</tp:taxon-name-part></tp:taxon-name>) with a key to species identification, checklist and outlines for further studies</p></caption><statement content-type="dataType"><label>Data type</label><p>xlsx</p></statement><media xlink:href="phytokeys-249-115_article-128729__-s001.xlsx" mimetype="application" mime-subtype="vnd.openxmlformats-officedocument.spreadsheetml.sheet" position="float" orientation="portrait" xlink:type="simple" id="oo_1175128.xlsx"><uri content-type="original_file" xlink:type="simple">https://binary.pensoft.net/file/1175128</uri></media><permissions><license xlink:type="simple"><license-p>This dataset is made available under the Open Database License (http://opendatacommons.org/licenses/odbl/1.0/). The Open Database License (ODbL) is a license agreement intended to allow users to freely share, modify, and use this Dataset while maintaining this same freedom for others, provided that the original source and author(s) are credited.</license-p></license></permissions><attrib specific-use="authors">Marta Krzempek, Ewelina Klichowska, Marcin Nobis</attrib></supplementary-material></tp:treatment-sec><ref-list><ref id="B46"><mixed-citation xmlns:xlink="http://www.w3.org/1999/xlink" xlink:type="simple"><person-group><name name-style="western"><surname>Noltie</surname><given-names>HJ</given-names></name></person-group> (<year>1999</year>) <article-title>Notes relating to the flora of Bhutan: XXXVIII. <tp:taxon-name><tp:taxon-name-part taxon-name-part-type="family">Gramineae</tp:taxon-name-part></tp:taxon-name> I, tribe <tp:taxon-name><tp:taxon-name-part taxon-name-part-type="tribe">Stipeae</tp:taxon-name-part></tp:taxon-name>.</article-title><source>Edinburgh Journal of Botany</source><volume>56</volume>(<issue>2</issue>): <fpage>289</fpage>. <ext-link xlink:href="10.1017/S0960428600000214" ext-link-type="doi" xlink:type="simple">https://doi.org/10.1017/S0960428600000214</ext-link></mixed-citation></ref><ref id="B9"><mixed-citation xmlns:xlink="http://www.w3.org/1999/xlink" xlink:type="simple"><person-group><name name-style="western"><surname>Cai</surname><given-names>LB</given-names></name></person-group> (<year>2003</year>) <article-title>A new species of <italic><tp:taxon-name><tp:taxon-name-part taxon-name-part-type="genus">Ptilagrostis</tp:taxon-name-part></tp:taxon-name></italic> Griseb. (<tp:taxon-name><tp:taxon-name-part taxon-name-part-type="family">Poaceae</tp:taxon-name-part></tp:taxon-name>) from Xizang, China.</article-title><source>Acta Botanica Boreali-Occidentalia Sinica</source><volume>23</volume>(<issue>11</issue>): <fpage>2018</fpage>–<lpage>2019</lpage>.</mixed-citation></ref><ref id="B78"><mixed-citation xmlns:xlink="http://www.w3.org/1999/xlink" xlink:type="simple"><person-group><name name-style="western"><surname>Wu</surname><given-names>ZL</given-names></name><name name-style="western"><surname>Phillips</surname><given-names>SM</given-names></name></person-group> (<year>2006</year>) <article-title>Tribe <italic><tp:taxon-name><tp:taxon-name-part taxon-name-part-type="tribe">Stipeae</tp:taxon-name-part></tp:taxon-name></italic>.</article-title> In: <person-group><name name-style="western"><surname>Wu</surname><given-names>ZY</given-names></name><name name-style="western"><surname>Raven</surname><given-names>PH</given-names></name><name name-style="western"><surname>Hong</surname><given-names>DY</given-names></name></person-group> (<role>Eds</role>) <issue-title>Flora of China (Poaceae), 22.</issue-title><source>Science Press, Beijing and Missouri Botanical Garden Press, St. Louis</source>, <fpage>188</fpage>–<lpage>212</lpage>.</mixed-citation></ref><ref id="B37"><mixed-citation xmlns:xlink="http://www.w3.org/1999/xlink" xlink:type="simple"><person-group><name name-style="western"><surname>Nobis</surname><given-names>M</given-names></name><name name-style="western"><surname>Nobis</surname><given-names>A</given-names></name></person-group> (<year>2013</year>) <article-title><italic><tp:taxon-name><tp:taxon-name-part taxon-name-part-type="genus">Ptilagrostis</tp:taxon-name-part><tp:taxon-name-part taxon-name-part-type="species">milleri</tp:taxon-name-part></tp:taxon-name></italic> comb. nov. (<tp:taxon-name><tp:taxon-name-part taxon-name-part-type="family">Poaceae</tp:taxon-name-part></tp:taxon-name>: <tp:taxon-name><tp:taxon-name-part taxon-name-part-type="tribe">Stipeae</tp:taxon-name-part></tp:taxon-name>).</article-title><source>Nordic Journal of Botany</source><volume>31</volume>: <fpage>623</fpage>–<lpage>625</lpage>. <ext-link xlink:href="10.1111/j.1756-1051.2013.00115.x" ext-link-type="doi" xlink:type="simple">https://doi.org/10.1111/j.1756-1051.2013.00115.x</ext-link></mixed-citation></ref><ref id="B38"><mixed-citation xmlns:xlink="http://www.w3.org/1999/xlink" xlink:type="simple"><person-group><name name-style="western"><surname>Nobis</surname><given-names>M</given-names></name><name name-style="western"><surname>Ebel</surname><given-names>A</given-names></name><name name-style="western"><surname>Nowak</surname><given-names>A</given-names></name><name name-style="western"><surname>Paszko</surname><given-names>B</given-names></name><name name-style="western"><surname>Bobrov</surname><given-names>A</given-names></name><name name-style="western"><surname>Kotukhov</surname><given-names>Y</given-names></name><name name-style="western"><surname>Kupriyanov</surname><given-names>A</given-names></name><name name-style="western"><surname>Nobis</surname><given-names>A</given-names></name><name name-style="western"><surname>Gałosz</surname><given-names>J</given-names></name><name name-style="western"><surname>Olonova</surname><given-names>M</given-names></name><name name-style="western"><surname>Verloove</surname><given-names>F</given-names></name><name name-style="western"><surname>Chen</surname><given-names>WL</given-names></name><name name-style="western"><surname>Kushunina</surname><given-names>M</given-names></name><name name-style="western"><surname>Kwolek</surname><given-names>D</given-names></name><name name-style="western"><surname>Lashchinskiy</surname><given-names>N</given-names></name><name name-style="western"><surname>Piwowarczyk</surname><given-names>R</given-names></name><name name-style="western"><surname>Sukhorukov</surname><given-names>A</given-names></name><name name-style="western"><surname>Nowak</surname><given-names>S</given-names></name><name name-style="western"><surname>Plasek</surname><given-names>V</given-names></name><name name-style="western"><surname>Pliszko</surname><given-names>A.</given-names></name></person-group> (<year>2015</year>) <article-title>Contribution to the flora of Asian and European countries: New national and regional vascular plant records, 4.</article-title><source>Acta Botanica Gallica</source><volume>162</volume>(<issue>4</issue>): <fpage>301</fpage>–<lpage>316</lpage>. <ext-link xlink:href="10.1080/12538078.2015.1090329" ext-link-type="doi" xlink:type="simple">https://doi.org/10.1080/12538078.2015.1090329</ext-link></mixed-citation></ref><ref id="B41"><mixed-citation xmlns:xlink="http://www.w3.org/1999/xlink" xlink:type="simple"><person-group><name name-style="western"><surname>Nobis</surname><given-names>M</given-names></name><name name-style="western"><surname>Gudkova</surname><given-names>PD</given-names></name><name name-style="western"><surname>Pendry</surname><given-names>CA</given-names></name></person-group> (<year>2019b</year>) <article-title>Synopsis of the tribe <tp:taxon-name><tp:taxon-name-part taxon-name-part-type="tribe">Stipeae</tp:taxon-name-part></tp:taxon-name> (<tp:taxon-name><tp:taxon-name-part taxon-name-part-type="family">Poaceae</tp:taxon-name-part></tp:taxon-name>) in Nepal.</article-title><source>PhytoKeys</source><volume>128</volume>: <fpage>97</fpage>–<lpage>119</lpage>. <ext-link xlink:href="10.3897/phytokeys.128.34637" ext-link-type="doi" xlink:type="simple">https://doi.org/10.3897/phytokeys.128.34637</ext-link></mixed-citation></ref><ref id="B82"><mixed-citation xmlns:xlink="http://www.w3.org/1999/xlink" xlink:type="simple"><person-group><name name-style="western"><surname>Zhang</surname><given-names>ZS</given-names></name><name name-style="western"><surname>Zhu</surname><given-names>XY</given-names></name><name name-style="western"><surname>Li</surname><given-names>LL</given-names></name><name name-style="western"><surname>Jiang</surname><given-names>SW</given-names></name><name name-style="western"><surname>Chen</surname><given-names>WL</given-names></name></person-group> (<year>2016b</year>) <article-title>A new synonym of <italic><tp:taxon-name><tp:taxon-name-part taxon-name-part-type="genus">Ptilagrostis</tp:taxon-name-part><tp:taxon-name-part taxon-name-part-type="species">yadongensis</tp:taxon-name-part></tp:taxon-name></italic> and a new record of <italic><tp:taxon-name><tp:taxon-name-part taxon-name-part-type="genus">Stipa</tp:taxon-name-part><tp:taxon-name-part taxon-name-part-type="species">bhutanica</tp:taxon-name-part></tp:taxon-name></italic> to the flora of China (<tp:taxon-name><tp:taxon-name-part taxon-name-part-type="family">Poaceae</tp:taxon-name-part></tp:taxon-name>).</article-title><source>Phytotaxa</source><volume>272</volume>(<issue>1</issue>): <fpage>94</fpage>. <ext-link xlink:href="10.11646/phytotaxa.272.1.7" ext-link-type="doi" xlink:type="simple">https://doi.org/10.11646/phytotaxa.272.1.7</ext-link></mixed-citation></ref></ref-list></tp:taxon-treatment>
