# Supplementary material for: ﻿Insights to the taxonomy and phylogeny of the genus Ptilagrostis worldwide (Poaceae, Stipeae) with a key to species identification, checklist and outlines for further studies
Source: PhytoKeys. 2024 Nov 15;249:115–80. doi: 10.3897/phytokeys.249.128729 (PMC11584906; doi:10.3897/phytokeys.249.128729)
Supplement: XML Treatment for Ptilagrostis bhutanica [file phytokeys.249.128729-treatment20.xml]

<!DOCTYPE tp:taxon-treatment
  PUBLIC "-//TaxonX//DTD Taxonomic Treatment Publishing DTD v0 20100105//EN" "tax-treatment-NSO.dtd">
<tp:taxon-treatment xmlns:tp="http://www.plazi.org/taxpub"><tp:treatment-meta><kwd-group><label>Taxon classification</label><kwd>
                <named-content content-type="kingdom">Plantae</named-content>
              </kwd><kwd>
                <named-content content-type="order">Poales</named-content>
              </kwd><kwd>
                <named-content content-type="family">Poaceae</named-content>
              </kwd></kwd-group><mixed-citation publication-type="journal"><person-group><name><surname>Krzempek</surname><given-names>Marta</given-names></name><name><surname>Klichowska</surname><given-names>Ewelina</given-names></name><name><surname>Nobis</surname><given-names>Marcin</given-names></name></person-group><article-title>﻿Insights to the taxonomy and phylogeny of the genus <italic><tp:taxon-name><tp:taxon-name-part taxon-name-part-type="genus" reg="Ptilagrostis">Ptilagrostis</tp:taxon-name-part></tp:taxon-name></italic> worldwide (<tp:taxon-name><tp:taxon-name-part taxon-name-part-type="family">Poaceae</tp:taxon-name-part></tp:taxon-name>, <tp:taxon-name><tp:taxon-name-part taxon-name-part-type="tribe">Stipeae</tp:taxon-name-part></tp:taxon-name>) with a key to species identification, checklist and outlines for further studies</article-title><source>PhytoKeys</source><day>15</day><month>11</month><year>2024</year><volume>249</volume><fpage>115</fpage><lpage>180</lpage><pub-id pub-id-type="doi">10.3897/phytokeys.249.128729</pub-id></mixed-citation></tp:treatment-meta><tp:nomenclature><label>﻿12.</label><tp:taxon-name>
              <object-id xmlns:xlink="http://www.w3.org/1999/xlink" content-type="arpha" xlink:type="simple">26FB5A6E-92DD-56CC-A0D2-96AD0BAB0DE9</object-id>
              <tp:taxon-name-part taxon-name-part-type="genus" reg="Ptilagrostis">Ptilagrostis</tp:taxon-name-part>
              <tp:taxon-name-part taxon-name-part-type="species" reg="bhutanica">bhutanica</tp:taxon-name-part>
            </tp:taxon-name><tp:taxon-authority>(Noltie) M. Nobis, PhytoKeys 128: 109. 2019.</tp:taxon-authority><tp:nomenclature-citation-list><tp:nomenclature-citation><tp:taxon-name>
                  <tp:taxon-name-part taxon-name-part-type="genus" reg="Stipa">Stipa</tp:taxon-name-part>
                  <tp:taxon-name-part taxon-name-part-type="species" reg="bhutanica">bhutanica</tp:taxon-name-part>
                </tp:taxon-name><comment>Noltie, Edinburgh Journal of Botany 56(2): 289. 1999. <bold>Basionym.</bold></comment></tp:nomenclature-citation></tp:nomenclature-citation-list></tp:nomenclature><tp:treatment-sec sec-type="material" id="SECID0E3UGK"><title>Type:</title><p>Bhutan. Ha: W side of Chelai La, 29 Sept. 1998, <italic>H.J. Noltie, N. Pradhan, Sherub &amp; T. Wangdi 349</italic> (holotype: E!, isotype: THIM).</p></tp:treatment-sec><tp:treatment-sec sec-type="description" id="SECID0EEVGK"><title>Description.</title><p><bold><italic>Perennial plants</italic></bold>, densely tufted, with a few culms and numerous vegetative shoots; culms (6–)8–41(–54) cm tall, 2-noded distributed in the below the middle of the culm length, the upper one usually visible the lower hidden within the leaf-sheath. <bold><italic>Leaves of vegetative shoots</italic></bold>: sheaths glabrous or less frequently scabrous; <bold><italic>ligules</italic></bold> lanceolate, on the external sheaths (0.9–)1.2–1.8(–2.3) mm long, whereas on the internal sheaths, (1.3–)1.6–2.5(–3.5) mm long; <bold><italic>blades</italic></bold> filiform, convolute, green, pale green to greyish, (6.1–)6.5–16.0(–25.5) cm long, 0.4–0.6(–0.7) mm in diameter, with (5–)7 vascular bundles, adaxial (upper) surface covered by 0.05–0.1 mm long hairs, abaxial (lower) surface scabrous (some leaves can be glabrous). <bold><italic>Cauline leaves</italic></bold>: sheaths glabrous; <bold><italic>ligules</italic></bold> on the lower sheaths lanceolate, (1.0–)1.5–2.0 mm long, on the middle and upper sheaths (1.5–)1.8–2.5(–3.5) and (2.0–)2.4–3.0(–3.7) respectively; <bold><italic>blades</italic></bold> convolute, green, pale green or greyish, adaxial surface covered with short hairs, abaxial surface scabrous. <bold><italic>Panicle</italic></bold> contracted, (3.6–)5.0–9.5(–13.0) cm long; <bold><italic>branches</italic></bold> ascending, scabrous, single or paired, lower branch (1.8–)2.7–5.0(–6.0) cm long. <bold><italic>Glumes</italic></bold> subequal, the lower 0.2–0.5(–0.8) mm longer than the upper, dark purple, lower glume 7.2–9.4(–12.0) mm long, upper glume (7.0–)7.3–9.0(–11.5) mm long, lanceolate. <bold><italic>Floret</italic></bold> (lemma + callus) (5.8–)6.1–7.5(–8.4) mm long. <bold><italic>Callus</italic></bold> 0.4–0.6(–0.7) mm long, densely pilose, on ventral part with hairs 0.3– 0.5(–0.7) mm long, on dorsal with (0.3–)0.4–0.5 mm long hairs; callus base 0.4–0.5(–0.6) mm long and 0.3–0.4 mm in diameter, obtuse. <bold><italic>Lemma</italic></bold> coriaceous, pale-green, purplish or brownish, covered from the bottom up to 1/3 of its length, by dense ascending to appressed hairs 0.3–0.5(–0.7) mm long, hairless in the mid-length and with hairs at apex; <bold><italic>lemma apex</italic></bold> with unequal hairs (0.3–)0.5–1.2(–1.8) mm long and without apical lobes. <bold><italic>Palea</italic></bold> (1.0–)1.2–2.0(–2.3) mm shorter lemma in length. <bold><italic>Awn</italic></bold> (12.0–)13.5–15.0(–17.0) mm long, unigeniculate; <bold><italic>the lower segment of the awn</italic> (<italic>column</italic>)</bold> (4.5–)5.0–6.0(–7.0) mm long, twisted, with (0.5–)0.6–0.9 mm long hairs; <bold><italic>terminal segment of the awn</italic> (<italic>seta</italic>)</bold> straight, (7–)8–9(–10) mm long, with hairs shorter than those on columns, 0.3–0.5 mm long, gradually decreasing in length towards the apex. <bold><italic>Anthers</italic></bold> ca. 0.8–2.0 mm long, glabrous at the apex.</p></tp:treatment-sec><tp:treatment-sec sec-type="phenology" id="SECID0ELXGK"><title>Phenology.</title><p>Flowering from July to September.</p></tp:treatment-sec><tp:treatment-sec sec-type="Figures" id="SECID0EQXGK"><title>Figures.</title><p>Figs <xref ref-type="fig" rid="F4">4d–f</xref>, <xref ref-type="fig" rid="F6">6i</xref>, <xref ref-type="fig" rid="F19">19</xref>; additional figures in <xref ref-type="bibr" rid="B46">Noltie (1999</xref>: 286); <ext-link xmlns:xlink="http://www.w3.org/1999/xlink" xlink:href="https://www.gbif.org/species/12192155" ext-link-type="uri" xlink:type="simple">https://www.gbif.org/species/12192155</ext-link>; <ext-link xmlns:xlink="http://www.w3.org/1999/xlink" xlink:href="https://powo.science.kew.org/taxon/urn:lsid:ipni.org:names:77211695-1" ext-link-type="uri" xlink:type="simple">https://powo.science.kew.org/taxon/urn:lsid:ipni.org:names:77211695-1</ext-link>.</p><fig id="F19" position="float" orientation="portrait"><object-id xmlns:xlink="http://www.w3.org/1999/xlink" content-type="doi" xlink:type="simple">10.3897/phytokeys.249.128729.figure19</object-id><object-id xmlns:xlink="http://www.w3.org/1999/xlink" content-type="arpha" xlink:type="simple">B9FB809E-2BDE-5AB9-BD5C-FC5D564D7A89</object-id><label>Figure 19.</label><caption><p><italic><tp:taxon-name><tp:taxon-name-part taxon-name-part-type="genus" reg="Ptilagrostis">Ptilagrostis</tp:taxon-name-part><tp:taxon-name-part taxon-name-part-type="species" reg="bhutanica">bhutanica</tp:taxon-name-part></tp:taxon-name></italic>, general habit.</p></caption><graphic xmlns:xlink="http://www.w3.org/1999/xlink" xlink:href="phytokeys-249-115_article-128729__-g019.jpg" position="float" orientation="portrait" xlink:type="simple" id="oo_1175124.jpg"><uri content-type="original_file" xlink:type="simple">https://binary.pensoft.net/fig/1175124</uri></graphic></fig></tp:treatment-sec><tp:treatment-sec sec-type="distribution" id="SECID0EIZGK"><title>Distribution.</title><p>Bhutan, China: Sichuan, Yunnan, Xizang (<xref ref-type="bibr" rid="B46">Noltie 1999</xref>; <xref ref-type="bibr" rid="B39">Nobis et al. 2016</xref>, <xref ref-type="bibr" rid="B43">2020</xref>; <xref ref-type="bibr" rid="B82">Zhang et al. 2016b</xref>).</p></tp:treatment-sec><tp:treatment-sec sec-type="habitat" id="SECID0E5ZGK"><title>Habitat.</title><p>Alpine grasslands, pastures, thickets and scrubs, forests at tree-line, at 3500–4500 m elev.</p></tp:treatment-sec><tp:treatment-sec sec-type="Selected studied specimens of P. bhutanica" id="SECID0ED1GK"><title>Selected studied specimens of <italic><tp:taxon-name><tp:taxon-name-part taxon-name-part-type="genus" reg="Ptilagrostis">P.</tp:taxon-name-part><tp:taxon-name-part taxon-name-part-type="species" reg="bhutanica">bhutanica</tp:taxon-name-part></tp:taxon-name></italic>.</title><p>Bhutan • Thimphu District: Mountain E of Thimphu. Dry; open, grassy mountain top; elev. 3500 m; 24 Jul 1988; <italic>J.R.I. Wood 6504</italic> (E00690620) • Gasa (Upper Mo Chu), Rodophu; forb-rich pasture encroached by <italic><tp:taxon-name><tp:taxon-name-part taxon-name-part-type="genus" reg="Rhododendron">Rhododendron</tp:taxon-name-part><tp:taxon-name-part taxon-name-part-type="species" reg="lepidotum">lepidotum</tp:taxon-name-part></tp:taxon-name></italic> on SE-facing slope; elev. 4330 m; <named-content xmlns:xlink="http://www.w3.org/1999/xlink" content-type="dwc:verbatimCoordinates" xlink:type="simple"><named-content content-type="geo-json" specific-use="{&#34;type&#34;:&#34;Point&#34;,&#34;coordinates&#34;:[89.783333,28.033333]}" id="NCID0EF2GK" xlink:type="simple">28°2'N, 89°47'E</named-content></named-content>; 16 Aug 2000; <italic>G. &amp; S. Miehe 00-289-31</italic> (E00180486) • Gasa (Upper Pho Chu), Tarina Camp; <italic><tp:taxon-name><tp:taxon-name-part taxon-name-part-type="genus" reg="Abies">Abies</tp:taxon-name-part><tp:taxon-name-part taxon-name-part-type="species" reg="densa">densa</tp:taxon-name-part></tp:taxon-name></italic> forest on S-facing lower slope; elev. 4040 m; <named-content xmlns:xlink="http://www.w3.org/1999/xlink" content-type="dwc:verbatimCoordinates" xlink:type="simple"><named-content content-type="geo-json" specific-use="{&#34;type&#34;:&#34;Point&#34;,&#34;coordinates&#34;:[89.950000,28.050000]}" id="NCID0E12GK" xlink:type="simple">28°3'N, 89°57'E</named-content></named-content>; 1 Sep 2001; <italic>G. &amp; S. Miehe 00-342-07</italic> (E00180448). – China • Sichuan: Hanyuan County, Shuajingsi Town northeast mountain; subalpine environment; <italic>Z.X. Tang 1486</italic> (KRA628871) • Kangding County, Jianguan camp; subalpine meadow; <italic>X.W. Tian 165(6)</italic> (KRA628872, KRA628873) • Litang County, Pingdi; environment alpine; elev. 4300 m (KRA528813) • Litang County; alpine meadow, south hillside; <italic>X.W. Tian 149</italic> (KRA628870) • Xizang: E Tibet, Ningjing Shan, Mekong (Lancang) tributary, W of Markham (Gartog); <named-content xmlns:xlink="http://www.w3.org/1999/xlink" content-type="dwc:verbatimCoordinates" xlink:type="simple"><named-content content-type="geo-json" specific-use="{&#34;type&#34;:&#34;Point&#34;,&#34;coordinates&#34;:[98.500000,29.683333]}" id="NCID0EK3GK" xlink:type="simple">29°41'N, 98°30'E</named-content></named-content>; elev. 4300 m; subalp.-lower alp. turf, <italic><tp:taxon-name><tp:taxon-name-part taxon-name-part-type="genus" reg="Rhododendron">Rhododendron</tp:taxon-name-part></tp:taxon-name></italic> dwarf-scrub, <italic><tp:taxon-name><tp:taxon-name-part taxon-name-part-type="genus" reg="Picea">Picea</tp:taxon-name-part></tp:taxon-name></italic> forest at tree-line; 1 Jul 1994; <italic>B. Dickoré 8628</italic> (<abbrev xmlns:xlink="http://www.w3.org/1999/xlink" xlink:title="Ludwig-Maximilians-Universität München Herbarium" id="ABBRID0E63GK" xlink:type="simple">MSB</abbrev>-152870, E00132107).</p></tp:treatment-sec><tp:treatment-sec><!--Section generated to contain objects referenced in tp:taxon-treatment.--><fig id="F4" position="float" orientation="portrait"><object-id xmlns:xlink="http://www.w3.org/1999/xlink" content-type="doi" xlink:type="simple">10.3897/phytokeys.249.128729.figure4</object-id><object-id xmlns:xlink="http://www.w3.org/1999/xlink" content-type="arpha" xlink:type="simple">75C4504E-9D08-59D9-8FAB-F55882B2F59F</object-id><label>Figure 4.</label><caption><p>SEM morphology of the floret of <italic><tp:taxon-name><tp:taxon-name-part taxon-name-part-type="genus" reg="Ptilagrostis">Ptilagrostis</tp:taxon-name-part><tp:taxon-name-part taxon-name-part-type="species" reg="tibetica">tibetica</tp:taxon-name-part></tp:taxon-name></italic> (<bold>a–c</bold>), <italic><tp:taxon-name><tp:taxon-name-part taxon-name-part-type="genus" reg="Ptilagrostis">P.</tp:taxon-name-part><tp:taxon-name-part taxon-name-part-type="species" reg="bhutanica">bhutanica</tp:taxon-name-part></tp:taxon-name></italic> (<bold>d–f</bold>), <italic><tp:taxon-name><tp:taxon-name-part taxon-name-part-type="genus" reg="Ptilagrostis">P.</tp:taxon-name-part><tp:taxon-name-part taxon-name-part-type="species" reg="chingii">chingii</tp:taxon-name-part></tp:taxon-name></italic> (<bold>g–i</bold>), <italic><tp:taxon-name><tp:taxon-name-part taxon-name-part-type="genus" reg="Ptilagrostis">P.</tp:taxon-name-part><tp:taxon-name-part taxon-name-part-type="species" reg="contracta">contracta</tp:taxon-name-part></tp:taxon-name></italic> (<bold>j–l</bold>), <italic><tp:taxon-name><tp:taxon-name-part taxon-name-part-type="genus" reg="Ptilagrostis">P.</tp:taxon-name-part><tp:taxon-name-part taxon-name-part-type="species" reg="duthiei">duthiei</tp:taxon-name-part></tp:taxon-name></italic> (<bold>m–o</bold>) and <italic><tp:taxon-name><tp:taxon-name-part taxon-name-part-type="genus" reg="Ptilagrostis">P.</tp:taxon-name-part><tp:taxon-name-part taxon-name-part-type="species" reg="yadongensis">yadongensis</tp:taxon-name-part></tp:taxon-name></italic> (<bold>p–s</bold>). Callus and the lower part of the lemma (<bold>a, d, g, j, m, p</bold>), epidermal pattern of the middle part of lemma (<bold>b, e, h, k, n, r</bold>), top of lemma (<bold>c, f, i, l, o, s</bold>). Abbreviations: c = cork cell, h = hook, l = long cell, s = silica body, m = macro-hair.</p></caption><graphic xmlns:xlink="http://www.w3.org/1999/xlink" xlink:href="phytokeys-249-115_article-128729__-g004.jpg" position="float" orientation="portrait" xlink:type="simple" id="oo_1175109.jpg"><uri content-type="original_file" xlink:type="simple">https://binary.pensoft.net/fig/1175109</uri></graphic></fig><fig id="F6" position="float" orientation="portrait"><object-id xmlns:xlink="http://www.w3.org/1999/xlink" content-type="doi" xlink:type="simple">10.3897/phytokeys.249.128729.figure6</object-id><object-id xmlns:xlink="http://www.w3.org/1999/xlink" content-type="arpha" xlink:type="simple">F24BE118-DE38-525D-ACBB-8DE67F307C4D</object-id><label>Figure 6.</label><caption><p>Cross-sections through vegetative leaves of <italic><tp:taxon-name><tp:taxon-name-part taxon-name-part-type="genus" reg="Ptilagrostis">P.</tp:taxon-name-part><tp:taxon-name-part taxon-name-part-type="species" reg="duthiei">duthiei</tp:taxon-name-part></tp:taxon-name></italic> (<bold>a, b</bold>), <italic><tp:taxon-name><tp:taxon-name-part taxon-name-part-type="genus" reg="Ptilagrostis">P.</tp:taxon-name-part><tp:taxon-name-part taxon-name-part-type="species" reg="contracta">contracta</tp:taxon-name-part></tp:taxon-name></italic> (<bold>c, d</bold>), <italic><tp:taxon-name><tp:taxon-name-part taxon-name-part-type="genus" reg="Ptilagrostis">P.</tp:taxon-name-part><tp:taxon-name-part taxon-name-part-type="species" reg="malyschevii">malyschevii</tp:taxon-name-part></tp:taxon-name></italic> (<bold>e</bold>), <italic><tp:taxon-name><tp:taxon-name-part taxon-name-part-type="genus" reg="Ptilagrostis">P.</tp:taxon-name-part><tp:taxon-name-part taxon-name-part-type="species" reg="alpina">alpina</tp:taxon-name-part></tp:taxon-name></italic> (<bold>f</bold>), <italic><tp:taxon-name><tp:taxon-name-part taxon-name-part-type="genus" reg="Ptilagrostis">P.</tp:taxon-name-part><tp:taxon-name-part taxon-name-part-type="species" reg="chingii">chingii</tp:taxon-name-part></tp:taxon-name></italic> (<bold>g, h</bold>), <italic><tp:taxon-name><tp:taxon-name-part taxon-name-part-type="genus" reg="Ptilagrostis">P.</tp:taxon-name-part><tp:taxon-name-part taxon-name-part-type="species" reg="bhutanica">bhutanica</tp:taxon-name-part></tp:taxon-name></italic> (<bold>i</bold>), <italic><tp:taxon-name><tp:taxon-name-part taxon-name-part-type="genus" reg="Ptilagrostis">P.</tp:taxon-name-part><tp:taxon-name-part taxon-name-part-type="species" reg="junatovii">junatovii</tp:taxon-name-part></tp:taxon-name></italic> (<bold>j</bold>), <italic><tp:taxon-name><tp:taxon-name-part taxon-name-part-type="genus" reg="Ptilagrostis">P.</tp:taxon-name-part><tp:taxon-name-part taxon-name-part-type="species" reg="arcuata">arcuata</tp:taxon-name-part></tp:taxon-name></italic> (<bold>k</bold>), <italic><tp:taxon-name><tp:taxon-name-part taxon-name-part-type="genus" reg="Ptilagrostis">P.</tp:taxon-name-part><tp:taxon-name-part taxon-name-part-type="species" reg="concinna">concinna</tp:taxon-name-part></tp:taxon-name></italic> (<bold>l</bold>), <italic><tp:taxon-name><tp:taxon-name-part taxon-name-part-type="genus" reg="Ptilagrostis">P.</tp:taxon-name-part><tp:taxon-name-part taxon-name-part-type="species" reg="yadongensis">yadongensis</tp:taxon-name-part></tp:taxon-name></italic> (<bold>m, n</bold>), <italic><tp:taxon-name><tp:taxon-name-part taxon-name-part-type="genus" reg="Ptilagrostis">P.</tp:taxon-name-part><tp:taxon-name-part taxon-name-part-type="species" reg="luquensis">luquensis</tp:taxon-name-part></tp:taxon-name></italic> (<bold>o</bold>), <tp:taxon-name><tp:taxon-name-part taxon-name-part-type="genus" reg="Ptilagrostis">P.</tp:taxon-name-part><tp:taxon-name-part taxon-name-part-type="species" reg="mongholica">mongholica</tp:taxon-name-part><tp:taxon-name-part taxon-name-part-type="infraspecific-rank">subsp.</tp:taxon-name-part><tp:taxon-name-part taxon-name-part-type="subspecies" reg="mongholica">mongholica</tp:taxon-name-part></tp:taxon-name> (<bold>p</bold>), <italic><tp:taxon-name><tp:taxon-name-part taxon-name-part-type="genus" reg="Ptilagrostis">P.</tp:taxon-name-part><tp:taxon-name-part taxon-name-part-type="species" reg="dichotoma">dichotoma</tp:taxon-name-part></tp:taxon-name></italic> (<bold>r</bold>), <italic><tp:taxon-name><tp:taxon-name-part taxon-name-part-type="genus" reg="Ptilagrostis">P.</tp:taxon-name-part><tp:taxon-name-part taxon-name-part-type="species" reg="tibetica">tibetica</tp:taxon-name-part></tp:taxon-name></italic> (<bold>s</bold>), <italic><tp:taxon-name><tp:taxon-name-part taxon-name-part-type="genus" reg="Ptilagrostis">P.</tp:taxon-name-part><tp:taxon-name-part taxon-name-part-type="species" reg="glabrifolia">glabrifolia</tp:taxon-name-part></tp:taxon-name></italic> (<bold>t</bold>). Abbreviations: (1) sclerenchyma strand, (2) ribs, (3) vascular bundles, (4) prickle-hairs. Scale bars: 100 µm. List of studied specimens is presented in Suppl. material <xref ref-type="supplementary-material" rid="S1">1</xref>.</p></caption><graphic xmlns:xlink="http://www.w3.org/1999/xlink" xlink:href="phytokeys-249-115_article-128729__-g006.jpg" position="float" orientation="portrait" xlink:type="simple" id="oo_1175111.jpg"><uri content-type="original_file" xlink:type="simple">https://binary.pensoft.net/fig/1175111</uri></graphic></fig><supplementary-material xmlns:xlink="http://www.w3.org/1999/xlink" id="S1" position="float" orientation="portrait" xlink:type="simple"><object-id content-type="doi" xlink:type="simple">10.3897/phytokeys.249.128729.suppl1</object-id><object-id content-type="arpha" xlink:type="simple">24F59CB9-716A-5F81-93FD-6CBD4A80517D</object-id><label>Supplementary material 1</label><caption><p>Insights to the taxonomy and phylogeny of the genus <italic><tp:taxon-name><tp:taxon-name-part taxon-name-part-type="genus" reg="Ptilagrostis">Ptilagrostis</tp:taxon-name-part></tp:taxon-name></italic> worldwide (<tp:taxon-name><tp:taxon-name-part taxon-name-part-type="family">Poaceae</tp:taxon-name-part></tp:taxon-name>, <tp:taxon-name><tp:taxon-name-part taxon-name-part-type="tribe">Stipeae</tp:taxon-name-part></tp:taxon-name>) with a key to species identification, checklist and outlines for further studies</p></caption><statement content-type="dataType"><label>Data type</label><p>xlsx</p></statement><media xlink:href="phytokeys-249-115_article-128729__-s001.xlsx" mimetype="application" mime-subtype="vnd.openxmlformats-officedocument.spreadsheetml.sheet" position="float" orientation="portrait" xlink:type="simple" id="oo_1175128.xlsx"><uri content-type="original_file" xlink:type="simple">https://binary.pensoft.net/file/1175128</uri></media><permissions><license xlink:type="simple"><license-p>This dataset is made available under the Open Database License (http://opendatacommons.org/licenses/odbl/1.0/). The Open Database License (ODbL) is a license agreement intended to allow users to freely share, modify, and use this Dataset while maintaining this same freedom for others, provided that the original source and author(s) are credited.</license-p></license></permissions><attrib specific-use="authors">Marta Krzempek, Ewelina Klichowska, Marcin Nobis</attrib></supplementary-material></tp:treatment-sec><ref-list><ref id="B46"><mixed-citation xmlns:xlink="http://www.w3.org/1999/xlink" xlink:type="simple"><person-group><name name-style="western"><surname>Noltie</surname><given-names>HJ</given-names></name></person-group> (<year>1999</year>) <article-title>Notes relating to the flora of Bhutan: XXXVIII. <tp:taxon-name><tp:taxon-name-part taxon-name-part-type="family">Gramineae</tp:taxon-name-part></tp:taxon-name> I, tribe <tp:taxon-name><tp:taxon-name-part taxon-name-part-type="tribe">Stipeae</tp:taxon-name-part></tp:taxon-name>.</article-title><source>Edinburgh Journal of Botany</source><volume>56</volume>(<issue>2</issue>): <fpage>289</fpage>. <ext-link xlink:href="10.1017/S0960428600000214" ext-link-type="doi" xlink:type="simple">https://doi.org/10.1017/S0960428600000214</ext-link></mixed-citation></ref><ref id="B39"><mixed-citation xmlns:xlink="http://www.w3.org/1999/xlink" xlink:type="simple"><person-group><name name-style="western"><surname>Nobis</surname><given-names>M</given-names></name><name name-style="western"><surname>Nobis</surname><given-names>A</given-names></name><name name-style="western"><surname>Klichowska</surname><given-names>E</given-names></name><name name-style="western"><surname>Nowak</surname><given-names>A</given-names></name><name name-style="western"><surname>Nowak</surname><given-names>S</given-names></name><name name-style="western"><surname>Gudkova</surname><given-names>P</given-names></name></person-group> (<year>2016</year>) <article-title><italic><tp:taxon-name><tp:taxon-name-part taxon-name-part-type="genus">Stipa</tp:taxon-name-part><tp:taxon-name-part taxon-name-part-type="species">dickorei</tp:taxon-name-part></tp:taxon-name></italic> sp. nov. (<tp:taxon-name><tp:taxon-name-part taxon-name-part-type="family">Poaceae</tp:taxon-name-part></tp:taxon-name>), three new records and a checklist of feather grasses of China.</article-title><source>Phytotaxa</source><volume>267</volume>: <fpage>29</fpage>–<lpage>39</lpage>. <ext-link xlink:href="10.11646/phytotaxa.267.1.3" ext-link-type="doi" xlink:type="simple">https://doi.org/10.11646/phytotaxa.267.1.3</ext-link></mixed-citation></ref><ref id="B43"><mixed-citation xmlns:xlink="http://www.w3.org/1999/xlink" xlink:type="simple"><person-group><name name-style="western"><surname>Nobis</surname><given-names>M</given-names></name><name name-style="western"><surname>Gudkova</surname><given-names>P</given-names></name><name name-style="western"><surname>Nowak</surname><given-names>A</given-names></name><name name-style="western"><surname>Sawicki</surname><given-names>J</given-names></name><name name-style="western"><surname>Nobis</surname><given-names>A</given-names></name></person-group> (<year>2020</year>) <article-title>A synopsis of the genus <italic><tp:taxon-name><tp:taxon-name-part taxon-name-part-type="genus">Stipa</tp:taxon-name-part></tp:taxon-name></italic> (<tp:taxon-name><tp:taxon-name-part taxon-name-part-type="family">Poaceae</tp:taxon-name-part></tp:taxon-name>) in Middle Asia, including a key to species identification, an annotated checklist, and phytogeographic analyses.</article-title><source>Annals of the Missouri Botanical Garden</source><volume>105</volume>(<issue>1</issue>): <fpage>1</fpage>–<lpage>63</lpage>. <ext-link xlink:href="10.3417/2019378" ext-link-type="doi" xlink:type="simple">https://doi.org/10.3417/2019378</ext-link></mixed-citation></ref><ref id="B82"><mixed-citation xmlns:xlink="http://www.w3.org/1999/xlink" xlink:type="simple"><person-group><name name-style="western"><surname>Zhang</surname><given-names>ZS</given-names></name><name name-style="western"><surname>Zhu</surname><given-names>XY</given-names></name><name name-style="western"><surname>Li</surname><given-names>LL</given-names></name><name name-style="western"><surname>Jiang</surname><given-names>SW</given-names></name><name name-style="western"><surname>Chen</surname><given-names>WL</given-names></name></person-group> (<year>2016b</year>) <article-title>A new synonym of <italic><tp:taxon-name><tp:taxon-name-part taxon-name-part-type="genus">Ptilagrostis</tp:taxon-name-part><tp:taxon-name-part taxon-name-part-type="species">yadongensis</tp:taxon-name-part></tp:taxon-name></italic> and a new record of <italic><tp:taxon-name><tp:taxon-name-part taxon-name-part-type="genus">Stipa</tp:taxon-name-part><tp:taxon-name-part taxon-name-part-type="species">bhutanica</tp:taxon-name-part></tp:taxon-name></italic> to the flora of China (<tp:taxon-name><tp:taxon-name-part taxon-name-part-type="family">Poaceae</tp:taxon-name-part></tp:taxon-name>).</article-title><source>Phytotaxa</source><volume>272</volume>(<issue>1</issue>): <fpage>94</fpage>. <ext-link xlink:href="10.11646/phytotaxa.272.1.7" ext-link-type="doi" xlink:type="simple">https://doi.org/10.11646/phytotaxa.272.1.7</ext-link></mixed-citation></ref></ref-list></tp:taxon-treatment>
