# Supplementary material for: ﻿Insights to the taxonomy and phylogeny of the genus Ptilagrostis worldwide (Poaceae, Stipeae) with a key to species identification, checklist and outlines for further studies
Source: PhytoKeys. 2024 Nov 15;249:115–80. doi: 10.3897/phytokeys.249.128729 (PMC11584906; doi:10.3897/phytokeys.249.128729)
Supplement: XML Treatment for Ptilagrostis chingii [file phytokeys.249.128729-treatment22.xml]

<!DOCTYPE tp:taxon-treatment
  PUBLIC "-//TaxonX//DTD Taxonomic Treatment Publishing DTD v0 20100105//EN" "tax-treatment-NSO.dtd">
<tp:taxon-treatment xmlns:tp="http://www.plazi.org/taxpub"><tp:treatment-meta><kwd-group><label>Taxon classification</label><kwd>
                <named-content content-type="kingdom">Plantae</named-content>
              </kwd><kwd>
                <named-content content-type="order">Poales</named-content>
              </kwd><kwd>
                <named-content content-type="family">Poaceae</named-content>
              </kwd></kwd-group><mixed-citation publication-type="journal"><person-group><name><surname>Krzempek</surname><given-names>Marta</given-names></name><name><surname>Klichowska</surname><given-names>Ewelina</given-names></name><name><surname>Nobis</surname><given-names>Marcin</given-names></name></person-group><article-title>﻿Insights to the taxonomy and phylogeny of the genus <italic><tp:taxon-name><tp:taxon-name-part taxon-name-part-type="genus" reg="Ptilagrostis">Ptilagrostis</tp:taxon-name-part></tp:taxon-name></italic> worldwide (<tp:taxon-name><tp:taxon-name-part taxon-name-part-type="family">Poaceae</tp:taxon-name-part></tp:taxon-name>, <tp:taxon-name><tp:taxon-name-part taxon-name-part-type="tribe">Stipeae</tp:taxon-name-part></tp:taxon-name>) with a key to species identification, checklist and outlines for further studies</article-title><source>PhytoKeys</source><day>15</day><month>11</month><year>2024</year><volume>249</volume><fpage>115</fpage><lpage>180</lpage><pub-id pub-id-type="doi">10.3897/phytokeys.249.128729</pub-id></mixed-citation></tp:treatment-meta><tp:nomenclature><label>﻿13.</label><tp:taxon-name>
              <object-id xmlns:xlink="http://www.w3.org/1999/xlink" content-type="arpha" xlink:type="simple">90F885FF-65AB-5B4C-9C5A-7B61258DF276</object-id>
              <tp:taxon-name-part taxon-name-part-type="genus" reg="Ptilagrostis">Ptilagrostis</tp:taxon-name-part>
              <tp:taxon-name-part taxon-name-part-type="species" reg="chingii">chingii</tp:taxon-name-part>
              <object-id xmlns:xlink="http://www.w3.org/1999/xlink" content-type="ipni" xlink:type="simple">urn:lsid:ipni.org:names:77351833-1</object-id>
            </tp:taxon-name><tp:taxon-authority>(Hitchc.) M.Nobis &amp; Krzempek</tp:taxon-authority><tp:taxon-status xmlns:xlink="http://www.w3.org/1999/xlink" xlink:type="simple">comb. nov.</tp:taxon-status><xref ref-type="supplementary-material" rid="S2">Suppl. material 2: fig. S13</xref><tp:nomenclature-citation-list><tp:nomenclature-citation><tp:taxon-name>
                  <tp:taxon-name-part taxon-name-part-type="genus" reg="Stipa">Stipa</tp:taxon-name-part>
                  <tp:taxon-name-part taxon-name-part-type="species" reg="chingii">chingii</tp:taxon-name-part>
                </tp:taxon-name><comment>Hitchc., Proceedings of the Biological Society of Washington 1930, xliii. 94. 1930. <bold>Basionym.</bold></comment></tp:nomenclature-citation><tp:nomenclature-citation><tp:taxon-name>
                  <tp:taxon-name-part taxon-name-part-type="genus" reg="Achnatherum"/>
                  <tp:taxon-name-part taxon-name-part-type="species" reg="chingii"/>
                </tp:taxon-name><comment>≡ <tp:taxon-name><tp:taxon-name-part taxon-name-part-type="genus" reg="Achnatherum">Achnatherum</tp:taxon-name-part><tp:taxon-name-part taxon-name-part-type="species" reg="chingii">chingii</tp:taxon-name-part></tp:taxon-name> (Hitchc.) Keng, Claves Generum et Specierum Graminearum Primarum Sinicorum 213. 1957; nom. inval. </comment></tp:nomenclature-citation><tp:nomenclature-citation><tp:taxon-name>
                  <tp:taxon-name-part taxon-name-part-type="genus" reg="Achnatherum"/>
                  <tp:taxon-name-part taxon-name-part-type="species" reg="chingii"/>
                </tp:taxon-name><comment>≡ <tp:taxon-name><tp:taxon-name-part taxon-name-part-type="genus" reg="Achnatherum">Achnatherum</tp:taxon-name-part><tp:taxon-name-part taxon-name-part-type="species" reg="chingii">chingii</tp:taxon-name-part></tp:taxon-name> (Hitchc.) Keng, Flora Tsinlingensis 1(1): 152. 1976. </comment></tp:nomenclature-citation></tp:nomenclature-citation-list></tp:nomenclature><tp:treatment-sec sec-type="material" id="SECID0EYCHK"><title>Type.</title><p>China, Kansu Province, vicinity of Labrang, [collected in open woods, 4000 m] up to 3 ft., elev. 3000 to 4000 m, 17–20 Aug 1923, <italic>R.C. Ching 785</italic> (holotype: US-1245799; isotype E00890601!).</p></tp:treatment-sec><tp:treatment-sec sec-type="description" id="SECID0EADHK"><title>Description.</title><p><bold><italic>Perennial plants</italic></bold>, densely tufted, with a few culms and numerous vegetative shoots; culms (35–)50–70(–95) cm tall, 2–3-noded distributed usually in the middle part of the culm, exerted from the leaf-sheaths. <bold><italic>Leaves of vegetative shoots</italic></bold>: sheaths glabrous; <bold><italic>ligules</italic></bold> lanceolate, on the external sheaths (0.4–)1.0–1.8(–2.5) mm long, whereas on the internal sheaths, (0.8–)1.3–2.0(–2.5) mm long; <bold><italic>blades</italic></bold> filiform, convolute, green to pale green, (15.4–)23.0–28.9(–35.3) cm long, (0.2–)0.3–0.4(–0.5) mm in diameter, with 3–5 vascular bundles, adaxial surface covered by 0.1–0.2 mm long hairs, abaxial surface scabrous or rarely glabrous. <bold><italic>Cauline leaves</italic></bold>: sheaths glabrous or less frequently minutely scabrous; <bold><italic>ligules</italic></bold> on the lower sheaths lanceolate (1.1–)2.0–2.7(–3.3) mm long, on the middle and upper sheaths (1.8–)2.5–3.8(–4.8) and (2.3–)3.0–4.3(–5.1) respectively; <bold><italic>blades</italic></bold> convolute, green, pale green or greyish, adaxial surface covered with short hairs, abaxial surface scabrous or glabrous. <bold><italic>Panicle</italic></bold> contracted to loosely contracted (sporadically open in var. <tp:taxon-name><tp:taxon-name-part taxon-name-part-type="genus" reg="Ptilagrostis"/><tp:taxon-name-part taxon-name-part-type="species" reg="chingii"/><tp:taxon-name-part taxon-name-part-type="variety" reg="laxum">laxum</tp:taxon-name-part></tp:taxon-name>), (7.5–)12.0–19.5(–25.0) cm long; <bold><italic>branches</italic></bold> ascending, usually scabrous, single or paired, lower branch (2.1–)4.7–7.8(–11.3) cm long. <bold><italic>Glumes</italic></bold> subequal, the lower 0.1–0.3(–0.6) mm longer than the upper, yellowish, brown, green or purple, lower glume (5.3–)6.4–9.0(–10.2) mm long, upper glume (5.3–)6.4–8.5(–10.2) mm long, lanceolate. <bold><italic>Floret</italic></bold> (lemma + callus) (5.2–)5.9–6.7(–7.2) mm long. <bold><italic>Callus</italic></bold> (0.4–)0.5–0.7(–0.8) mm long, densely pilose, on ventral part with hairs (0.3–)0.4–0.6(–0.7) mm long, on dorsal with (0.3–)0.4–0.6(–0.8) mm long hairs; callus base 0.4–0.5(–0.6) mm long and 0.3–0.4(–0.5) mm in diameter, obtuse. <bold><italic>Lemma</italic></bold> coriaceous, pale-green, purplish or brownish, covered from the bottom up to 1/3 of its length, by dense ascending to appressed hairs (0.3–)0.4–0.5(–0.6) mm long, hairless in the mid-length and with hairs at apex; <bold><italic>lemma apex</italic></bold> with unequal hairs (0.2–)0.3–0.4(–0.5) mm long and with two apical lobes (0.5–)0.6–0.9(–1.2) mm long. <bold><italic>Palea</italic></bold> equal or slightly, in 0.2–0.4 mm shorter than lemma. <bold><italic>Awn</italic></bold> (11–)12–14(–16) mm long, 1-geniculate; <bold><italic>the lower segment of the awn</italic> (<italic>column</italic>)</bold> (4.0–)5.0–6.0(–7.0) mm long, twisted, with (0.4–)0.5–0.6(–0.7) mm long hairs; <bold><italic>terminal segment of the awn</italic> (<italic>seta</italic>)</bold> straight, (6–)7–9(–10) mm long, scabrous, at base with 0.2–0.3 mm long hairs, gradually decreasing in length towards the apex. <bold><italic>Anthers</italic></bold> ca. 2.0–3.3 mm long, bearded (occasionally glabrous) at the apex.</p></tp:treatment-sec><tp:treatment-sec sec-type="phenology" id="SECID0ETFHK"><title>Phenology.</title><p>Flowering from July to September.</p></tp:treatment-sec><tp:treatment-sec sec-type="Figures" id="SECID0EYFHK"><title>Figures.</title><p>Figs <xref ref-type="fig" rid="F4">4g–i</xref>, <xref ref-type="fig" rid="F6">6g, h</xref>, <xref ref-type="fig" rid="F20">20</xref>; additional figures in <xref ref-type="bibr" rid="B79">Wu et al. (2007</xref>: fig. 286); <ext-link xmlns:xlink="http://www.w3.org/1999/xlink" xlink:href="http://www.efloras.org/object_page.aspx?object_id=94971&amp;flora_id=2" ext-link-type="uri" xlink:type="simple">http://www.efloras.org/object_page.aspx?object_id=94971&amp;flora_id=2</ext-link>; <ext-link xmlns:xlink="http://www.w3.org/1999/xlink" xlink:href="https://www.gbif.org/tools/zoom/simple.html?src=//api.gbif.org/v1/image/cache/occurrence/1018988494/media/46df1686e91fd3599853d46b42f1d539" ext-link-type="uri" xlink:type="simple">https://www.gbif.org/tools/zoom/simple.html?src=//api.gbif.org/v1/image/cache/occurrence/1018988494/media/46df1686e91fd3599853d46b42f1d539</ext-link>.</p><fig id="F20" position="float" orientation="portrait"><object-id xmlns:xlink="http://www.w3.org/1999/xlink" content-type="doi" xlink:type="simple">10.3897/phytokeys.249.128729.figure20</object-id><object-id xmlns:xlink="http://www.w3.org/1999/xlink" content-type="arpha" xlink:type="simple">38567685-B446-5B0A-B4E7-094A842D440E</object-id><label>Figure 20.</label><caption><p><italic><tp:taxon-name><tp:taxon-name-part taxon-name-part-type="genus" reg="Ptilagrostis">Ptilagrostis</tp:taxon-name-part><tp:taxon-name-part taxon-name-part-type="species" reg="chingii">chingii</tp:taxon-name-part></tp:taxon-name></italic>, general habit.</p></caption><graphic xmlns:xlink="http://www.w3.org/1999/xlink" xlink:href="phytokeys-249-115_article-128729__-g020.jpg" position="float" orientation="portrait" xlink:type="simple" id="oo_1175125.jpg"><uri content-type="original_file" xlink:type="simple">https://binary.pensoft.net/fig/1175125</uri></graphic></fig></tp:treatment-sec><tp:treatment-sec sec-type="distribution" id="SECID0EQHHK"><title>Distribution.</title><p>Bhutan, China: Gansu, Qinghai, Shaanxi, Shanxi, Sichuan, Xizang, Yunnan, India (<xref ref-type="bibr" rid="B78">Wu and Phillips 2006</xref>).</p></tp:treatment-sec><tp:treatment-sec sec-type="habitat" id="SECID0E1HHK"><title>Habitat.</title><p>Alpine grasslands, pastures, steep rocky, dry slopes, thickets, coniferous and mixed forests, at 2000–4100 m elev.</p></tp:treatment-sec><tp:treatment-sec sec-type="Selected studied specimens of P. chingii" id="SECID0E6HHK"><title>Selected studied specimens of <italic><tp:taxon-name><tp:taxon-name-part taxon-name-part-type="genus" reg="Ptilagrostis">P.</tp:taxon-name-part><tp:taxon-name-part taxon-name-part-type="species" reg="chingii">chingii</tp:taxon-name-part></tp:taxon-name></italic>.</title><p>Bhutan • Gasa (Upper Mo Chu), Thangkaphu Chu/Tsharijathang junction; open <italic><tp:taxon-name><tp:taxon-name-part taxon-name-part-type="genus" reg="Abies-Betula">Abies-Betula</tp:taxon-name-part></tp:taxon-name></italic> forest on NE-fac­ing slop, Takin pasture and rest places; elev. 4070 m; <named-content xmlns:xlink="http://www.w3.org/1999/xlink" content-type="dwc:verbatimCoordinates" xlink:type="simple"><named-content content-type="geo-json" specific-use="{&#34;type&#34;:&#34;Point&#34;,&#34;coordinates&#34;:[89.533333,27.983333]}" id="NCID0E2IHK" xlink:type="simple">27°59'N, 89°32'E</named-content></named-content>; 23 Jul 2000; <italic>G.&amp; S.Miehe 00-237-03</italic> (E00180485). – China • Kansu: vicinity of Labrang; elev. 3000 to 4000 m; 17–20 Aug 1923; <italic>R.C. Ching 785</italic> (E00690601) • Qinghai: N of Hushu, Twelve Windings Slopes; mountain slope with <italic><tp:taxon-name><tp:taxon-name-part taxon-name-part-type="genus" reg="Rhododendron">Rhododendron</tp:taxon-name-part></tp:taxon-name></italic>, <italic><tp:taxon-name><tp:taxon-name-part taxon-name-part-type="genus" reg="Berberis">Berberis</tp:taxon-name-part></tp:taxon-name></italic> and <italic><tp:taxon-name><tp:taxon-name-part taxon-name-part-type="genus" reg="Potentilla">Potentilla</tp:taxon-name-part></tp:taxon-name></italic>; <named-content xmlns:xlink="http://www.w3.org/1999/xlink" content-type="dwc:verbatimCoordinates" xlink:type="simple"><named-content content-type="geo-json" specific-use="{&#34;type&#34;:&#34;Point&#34;,&#34;coordinates&#34;:[102.248036,37.028719]}" id="NCID0E3JHK" xlink:type="simple">37°01'43.39"N, 102°14'52.93"E</named-content></named-content>; 3064 m; 28 Jul 2010; <italic>B. Paszko 557</italic> (KRA634202) • wild hillside forest; elev. 3800 m; 9 Aug 1983 (KUN0234291) • Shaanxi: Taibai Mountain; hillside wetland; elev. 2400 m; 1 Aug 1956 (KUN0319602) • Xiaoshi Cave, Dongbao, Ningwu; elev. 2000 m; 8 Aug 1984 (MO4741165) • Beside the village of Majia, Ningwu; hillside grassland; 26 Jul 1957; <italic>Shanxi Team</italic> s.n. (MO4486351) • Sichuan: Sikang: Taofu (Dawo) distr., Mt Yara, NW slopes; in silva Larcin; elev. 4000 m; 29 Aug 1934; <italic>H. Smith 11894</italic> (V-040409, MO4365633) • Sikang: Taofu (Dawo) distr., valley west of Mt Yara; in prato herbo­so-fruticoso; elev. 3900 m; 1 Sep 1934; <italic>H. Smith 11791</italic> (V-040410, MO4365640) • Ch’un-ch’e; reg. bor, in silva abietina; elev. 3200 m; 1 Aug 1922; <italic>H. Smith 4129</italic> (V-038567) • inter Mergo et Sankar; reg. bor.-occid. in prato aprico; elev. 3500 m; 3 Sep 1922; <italic>H. Smith 4215</italic> (MO4366937) • Xiangcheng Xian, Reda: Vicinity of the town of Reda; <named-content xmlns:xlink="http://www.w3.org/1999/xlink" content-type="dwc:verbatimCoordinates" xlink:type="simple"><named-content content-type="geo-json" specific-use="{&#34;type&#34;:&#34;Point&#34;,&#34;coordinates&#34;:[29.103056,99.631944]}" id="NCID0EQKHK" xlink:type="simple">99°37'55"N, 29°6'11"E</named-content></named-content>; elev. 3450–3650 m; dry slopes with cut over <italic><tp:taxon-name><tp:taxon-name-part taxon-name-part-type="genus" reg="Quercus">Quercus</tp:taxon-name-part></tp:taxon-name></italic>, <italic><tp:taxon-name><tp:taxon-name-part taxon-name-part-type="genus" reg="Pinus">Pinus</tp:taxon-name-part></tp:taxon-name></italic>, <italic><tp:taxon-name><tp:taxon-name-part taxon-name-part-type="genus" reg="Berberis">Berberis</tp:taxon-name-part></tp:taxon-name></italic>, <italic><tp:taxon-name><tp:taxon-name-part taxon-name-part-type="genus" reg="Cotoneaster">Cotoneaster</tp:taxon-name-part></tp:taxon-name></italic>, around <italic><tp:taxon-name><tp:taxon-name-part taxon-name-part-type="genus" reg="Quercus">Quercus</tp:taxon-name-part></tp:taxon-name></italic> in scrubby area; 16 Jul 1998; <italic>D.E. Boufford, B. Bartholomew, C.Y. Chen, M.J. Donoghue, R.H. Ree, H. Sun &amp; S.K. Wu 28773</italic> (MO5308755; E00293189; <abbrev xmlns:xlink="http://www.w3.org/1999/xlink" xlink:title="New York Botanical Garden Herbarium" id="ABBRID0E1LHK" xlink:type="simple">NY</abbrev>) • Kangding Bridge; hilly terrain; elev. 3600 m; 20 Jul 1963; <italic>K. Guan, W. Wang</italic> s.n. (MO4711607) • Xiangcheng County, Wuming Mountain; elev. 3850 m; 17 Aug 1981 (KUN0234200) • elev. 3500–3600 m; 21 Aug 1985 (KUN0234292) • elev. 4000 m; 31 Aug 1962 (KUN0234195) • elev. 3700–3900 m; 7 Sep 1953 (KUN0234286) • Xizang: Nangqên Xian, Bêca Xiang: along the Ba Qu towards the Xizang border from Bêca Forest Station, SE of Bêcaka; elev. 3600 m; <named-content xmlns:xlink="http://www.w3.org/1999/xlink" content-type="dwc:verbatimCoordinates" xlink:type="simple"><named-content content-type="geo-json" specific-use="{&#34;type&#34;:&#34;Point&#34;,&#34;coordinates&#34;:[96.550000,31.833333]}" id="NCID0EDMHK" xlink:type="simple">31°50'N, 96°33'E</named-content></named-content>; <italic><tp:taxon-name><tp:taxon-name-part taxon-name-part-type="genus" reg="Picea">Picea</tp:taxon-name-part><tp:taxon-name-part taxon-name-part-type="species" reg="likiangensis">likiangensis</tp:taxon-name-part></tp:taxon-name></italic> forest, mostly on steep rocky, moss-cov­ered slopes; some areas partially felled, flat areas near river with <italic><tp:taxon-name><tp:taxon-name-part taxon-name-part-type="genus" reg="Salix">Salix</tp:taxon-name-part></tp:taxon-name></italic> bushland and open disturbed areas, growing among mosses at valley bottom under large <italic><tp:taxon-name><tp:taxon-name-part taxon-name-part-type="genus" reg="Salix">Salix</tp:taxon-name-part></tp:taxon-name></italic> shrubs; 8 Sep 1996; <italic>T.N. Ho, B. Bartholomew, M. Watson, M. Gilbert 2980</italic> (E00059739) • Yushu Xian: just E of Jiangxi Forest Station on E side of the Zi Qu, SE of Mozhong; elev. 3540 m; <named-content xmlns:xlink="http://www.w3.org/1999/xlink" content-type="dwc:verbatimCoordinates" xlink:type="simple"><named-content content-type="geo-json" specific-use="{&#34;type&#34;:&#34;Point&#34;,&#34;coordinates&#34;:[97.016667,32.083333]}" id="NCID0EGNHK" xlink:type="simple">32°5'N, 97°1'E</named-content></named-content>; growing under <italic><tp:taxon-name><tp:taxon-name-part taxon-name-part-type="genus" reg="Picea">Picea</tp:taxon-name-part></tp:taxon-name></italic>; 27 Aug 1996; <italic>T.N. Ho, B. Bartholomew, M. Watson, M. Gilbert 2479</italic> (E00061514, MO5094288). – India • Kashmir: above Gulmarg; elev. 12000 ft.; Aug 1926; <italic>R.R. Stewart 8788</italic> (<abbrev xmlns:xlink="http://www.w3.org/1999/xlink" xlink:title="New York Botanical Garden Herbarium" id="ABBRID0EWNHK" xlink:type="simple">NY</abbrev>).</p></tp:treatment-sec><tp:treatment-sec sec-type="notes" id="SECID0E1NHK"><title>Note.</title><p>During the revision of the herbarium materials, we found two specimens of <italic><tp:taxon-name><tp:taxon-name-part taxon-name-part-type="genus" reg="Ptilagrostis">P.</tp:taxon-name-part><tp:taxon-name-part taxon-name-part-type="species" reg="chingii">chingii</tp:taxon-name-part></tp:taxon-name></italic> collected from Bhutan that were identified as <italic><tp:taxon-name><tp:taxon-name-part taxon-name-part-type="genus" reg="Ptilagrostis">P.</tp:taxon-name-part><tp:taxon-name-part taxon-name-part-type="species" reg="bhutanica">bhutanica</tp:taxon-name-part></tp:taxon-name></italic>. Similar misidentification was mentioned by <xref ref-type="bibr" rid="B82">Zhang et al. (2016b)</xref> in the case of <italic><tp:taxon-name><tp:taxon-name-part taxon-name-part-type="genus" reg="Ptilagrostis">P.</tp:taxon-name-part><tp:taxon-name-part taxon-name-part-type="species" reg="bhutanica">bhutanica</tp:taxon-name-part></tp:taxon-name></italic> collected in China (but misidentified as <italic><tp:taxon-name><tp:taxon-name-part taxon-name-part-type="genus" reg="Ptilagrostis">P.</tp:taxon-name-part><tp:taxon-name-part taxon-name-part-type="species" reg="chingii">chingii</tp:taxon-name-part></tp:taxon-name></italic>). The two species, however, differ in the ratio of lemma to palea length, a difference that is apparently more pronounced in <italic><tp:taxon-name><tp:taxon-name-part taxon-name-part-type="genus" reg="Ptilagrostis">P.</tp:taxon-name-part><tp:taxon-name-part taxon-name-part-type="species" reg="bhutanica">bhutanica</tp:taxon-name-part></tp:taxon-name></italic>. Other features to distinguish among the two species are the number of vascular bundles present in leaf cross-section, where <italic><tp:taxon-name><tp:taxon-name-part taxon-name-part-type="genus" reg="Ptilagrostis">P.</tp:taxon-name-part><tp:taxon-name-part taxon-name-part-type="species" reg="chingii">chingii</tp:taxon-name-part></tp:taxon-name></italic> usually has 5, while <italic><tp:taxon-name><tp:taxon-name-part taxon-name-part-type="genus" reg="Ptilagrostis">P.</tp:taxon-name-part><tp:taxon-name-part taxon-name-part-type="species" reg="bhutanica">bhutanica</tp:taxon-name-part></tp:taxon-name></italic> 7 and the length of hairs on the seta being 0.2–0.3 and 0.3–0.5 mm, respectively.</p><p>Within <italic><tp:taxon-name><tp:taxon-name-part taxon-name-part-type="genus" reg="Ptilagrostis">P.</tp:taxon-name-part><tp:taxon-name-part taxon-name-part-type="species" reg="chingii">chingii</tp:taxon-name-part></tp:taxon-name></italic>, specimens with panicles contracted to loosely contracted and with panicles open are observed. Specimens with contracted to loosely contracted panicles represent the typical variety <tp:taxon-name><tp:taxon-name-part taxon-name-part-type="genus" reg="Ptilagrostis">P.</tp:taxon-name-part><tp:taxon-name-part taxon-name-part-type="species" reg="chingii">chingii</tp:taxon-name-part><tp:taxon-name-part taxon-name-part-type="infraspecific-rank">var.</tp:taxon-name-part><tp:taxon-name-part taxon-name-part-type="variety" reg="chingii">chingii</tp:taxon-name-part></tp:taxon-name>, whereas the second one, with open panicles (Suppl. material <xref ref-type="supplementary-material" rid="S2">2</xref>: fig. S14), is here recognised as a distinct variety.</p></tp:treatment-sec><tp:treatment-sec><!--Section generated to contain objects referenced in tp:taxon-treatment.--><supplementary-material xmlns:xlink="http://www.w3.org/1999/xlink" id="S2" position="float" orientation="portrait" xlink:type="simple"><object-id content-type="doi" xlink:type="simple">10.3897/phytokeys.249.128729.suppl2</object-id><object-id content-type="arpha" xlink:type="simple">FBEE3CD5-21F8-5A45-99B0-729DD6D567F7</object-id><label>Supplementary material 2</label><caption><p>Fourteen additional images</p></caption><statement content-type="dataType"><label>Data type</label><p>docx</p></statement><statement content-type="notes"><label>Explanation note</label><p><bold>fig. S1.</bold> Cluster analysis (UPGMA) of all examined specimens of all <tp:taxon-name><tp:taxon-name-part taxon-name-part-type="genus" reg="Ptilagrostis">Ptilagrostis</tp:taxon-name-part></tp:taxon-name> species. List of specimens examined is presented in Suppl. material <xref ref-type="supplementary-material" rid="S1">1</xref>. <bold>fig. S2.</bold> The holotype of <italic><tp:taxon-name><tp:taxon-name-part taxon-name-part-type="genus" reg="Ptilagrostis">Ptilagrostis</tp:taxon-name-part><tp:taxon-name-part taxon-name-part-type="species" reg="alpina">alpina</tp:taxon-name-part></tp:taxon-name></italic> (<abbrev xlink:title="V.L. Komarov Botanical Institute Herbarium in St. Petersburg" id="ABBRID0EBFEM" xlink:type="simple">LE</abbrev>). <bold>fig. S3.</bold> The isotype of <italic><tp:taxon-name><tp:taxon-name-part taxon-name-part-type="genus" reg="Ptilagrostis">Ptilagrostis</tp:taxon-name-part><tp:taxon-name-part taxon-name-part-type="species" reg="arcuata">arcuata</tp:taxon-name-part></tp:taxon-name></italic> (K). <bold>fig. S4.</bold> The isotype of <italic><tp:taxon-name><tp:taxon-name-part taxon-name-part-type="genus" reg="Ptilagrostis">Ptilagrostis</tp:taxon-name-part><tp:taxon-name-part taxon-name-part-type="species" reg="concinna">concinna</tp:taxon-name-part></tp:taxon-name></italic> (<abbrev xlink:title="V.L. Komarov Botanical Institute Herbarium in St. Petersburg" id="ABBRID0E6FEM" xlink:type="simple">LE</abbrev>). <bold>fig. S5.</bold> The holotype of <tp:taxon-name><tp:taxon-name-part taxon-name-part-type="genus" reg="Ptilagrostis">Ptilagrostis</tp:taxon-name-part><tp:taxon-name-part taxon-name-part-type="species" reg="concinna">concinna</tp:taxon-name-part><tp:taxon-name-part taxon-name-part-type="infraspecific-rank">var.</tp:taxon-name-part><tp:taxon-name-part taxon-name-part-type="variety" reg="xizangensis">xizangensis</tp:taxon-name-part></tp:taxon-name> (<abbrev xlink:title="Ludwig-Maximilians-Universität München Herbarium" id="ABBRID0EWGEM" xlink:type="simple">MSB</abbrev>). <bold>fig. S6.</bold> The isotype of <italic><tp:taxon-name><tp:taxon-name-part taxon-name-part-type="genus" reg="Ptilagrostis">Ptilagrostis</tp:taxon-name-part><tp:taxon-name-part taxon-name-part-type="species" reg="dichotoma">dichotoma</tp:taxon-name-part></tp:taxon-name></italic> (<abbrev xlink:title="V.L. Komarov Botanical Institute Herbarium in St. Petersburg" id="ABBRID0EHHEM" xlink:type="simple">LE</abbrev>). <bold>fig. S7.</bold> The holotype of <tp:taxon-name><tp:taxon-name-part taxon-name-part-type="genus" reg="Ptilagrostis">Ptilagrostis</tp:taxon-name-part><tp:taxon-name-part taxon-name-part-type="species" reg="dichotoma">dichotoma</tp:taxon-name-part><tp:taxon-name-part taxon-name-part-type="infraspecific-rank">var.</tp:taxon-name-part><tp:taxon-name-part taxon-name-part-type="variety" reg="roshevitsiana">roshevitsiana</tp:taxon-name-part></tp:taxon-name> (<abbrev xlink:title="V.L. Komarov Botanical Institute Herbarium in St. Petersburg" id="ABBRID0E5HEM" xlink:type="simple">LE</abbrev>). <bold>fig. S8.</bold> The holotype of <italic><tp:taxon-name><tp:taxon-name-part taxon-name-part-type="genus" reg="Ptilagrostis">Ptilagrostis</tp:taxon-name-part><tp:taxon-name-part taxon-name-part-type="species" reg="junatovii">junatovii</tp:taxon-name-part></tp:taxon-name></italic> (<abbrev xlink:title="V.L. Komarov Botanical Institute Herbarium in St. Petersburg" id="ABBRID0EPIEM" xlink:type="simple">LE</abbrev>). <bold>fig. S9.</bold> The holotype of <tp:taxon-name><tp:taxon-name-part taxon-name-part-type="genus" reg="Ptilagrostis">Ptilagrostis</tp:taxon-name-part><tp:taxon-name-part taxon-name-part-type="species" reg="concinna">concinna</tp:taxon-name-part><tp:taxon-name-part taxon-name-part-type="infraspecific-rank">subsp.</tp:taxon-name-part><tp:taxon-name-part taxon-name-part-type="subspecies" reg="schischkinii">schischkinii</tp:taxon-name-part></tp:taxon-name> (<abbrev xlink:title="V.L. Komarov Botanical Institute Herbarium in St. Petersburg" id="ABBRID0EGJEM" xlink:type="simple">LE</abbrev>). <bold>fig. S10.</bold> The holotype of <italic><tp:taxon-name><tp:taxon-name-part taxon-name-part-type="genus" reg="Ptilagrostis">Ptilagrostis</tp:taxon-name-part><tp:taxon-name-part taxon-name-part-type="species" reg="malyschevii">malyschevii</tp:taxon-name-part></tp:taxon-name></italic> (<abbrev xlink:title="V.L. Komarov Botanical Institute Herbarium in St. Petersburg" id="ABBRID0EXJEM" xlink:type="simple">LE</abbrev>). <bold>fig. S11.</bold> The lectotype of <tp:taxon-name><tp:taxon-name-part taxon-name-part-type="genus" reg="Ptilagrostis">Ptilagrostis</tp:taxon-name-part><tp:taxon-name-part taxon-name-part-type="species" reg="mongholica">mongholica</tp:taxon-name-part><tp:taxon-name-part taxon-name-part-type="infraspecific-rank">subsp.</tp:taxon-name-part><tp:taxon-name-part taxon-name-part-type="subspecies" reg="mongholica">mongholica</tp:taxon-name-part></tp:taxon-name> (<abbrev xlink:title="V.L. Komarov Botanical Institute Herbarium in St. Petersburg" id="ABBRID0EOKEM" xlink:type="simple">LE</abbrev>). <bold>fig. S12.</bold> The lectotype of <italic><tp:taxon-name><tp:taxon-name-part taxon-name-part-type="genus" reg="Ptilagrostis">Ptilagrostis</tp:taxon-name-part><tp:taxon-name-part taxon-name-part-type="species" reg="tibetica">tibetica</tp:taxon-name-part></tp:taxon-name></italic> (K). <bold>fig. S13.</bold> The isotype of <italic><tp:taxon-name><tp:taxon-name-part taxon-name-part-type="genus" reg="Ptilagrostis">Ptilagrostis</tp:taxon-name-part><tp:taxon-name-part taxon-name-part-type="species" reg="chingii">chingii</tp:taxon-name-part></tp:taxon-name></italic> (E). <bold>fig. S14.</bold><tp:taxon-name><tp:taxon-name-part taxon-name-part-type="genus" reg="Ptilagrostis">Ptilagrostis</tp:taxon-name-part><tp:taxon-name-part taxon-name-part-type="species" reg="chingii">chingii</tp:taxon-name-part><tp:taxon-name-part taxon-name-part-type="infraspecific-rank">var.</tp:taxon-name-part><tp:taxon-name-part taxon-name-part-type="variety" reg="laxum">laxum</tp:taxon-name-part></tp:taxon-name>, general habitat (E).</p></statement><media xlink:href="phytokeys-249-115_article-128729__-s002.docx" mimetype="application" mime-subtype="vnd.openxmlformats-officedocument.wordprocessingml.document" position="float" orientation="portrait" xlink:type="simple" id="oo_1175129.docx"><uri content-type="original_file" xlink:type="simple">https://binary.pensoft.net/file/1175129</uri></media><permissions><license xlink:type="simple"><license-p>This dataset is made available under the Open Database License (http://opendatacommons.org/licenses/odbl/1.0/). The Open Database License (ODbL) is a license agreement intended to allow users to freely share, modify, and use this Dataset while maintaining this same freedom for others, provided that the original source and author(s) are credited.</license-p></license></permissions><attrib specific-use="authors">Marta Krzempek, Ewelina Klichowska, Marcin Nobis</attrib></supplementary-material><supplementary-material xmlns:xlink="http://www.w3.org/1999/xlink" id="S1" position="float" orientation="portrait" xlink:type="simple"><object-id content-type="doi" xlink:type="simple">10.3897/phytokeys.249.128729.suppl1</object-id><object-id content-type="arpha" xlink:type="simple">24F59CB9-716A-5F81-93FD-6CBD4A80517D</object-id><label>Supplementary material 1</label><caption><p>Insights to the taxonomy and phylogeny of the genus <italic><tp:taxon-name><tp:taxon-name-part taxon-name-part-type="genus" reg="Ptilagrostis">Ptilagrostis</tp:taxon-name-part></tp:taxon-name></italic> worldwide (<tp:taxon-name><tp:taxon-name-part taxon-name-part-type="family">Poaceae</tp:taxon-name-part></tp:taxon-name>, <tp:taxon-name><tp:taxon-name-part taxon-name-part-type="tribe">Stipeae</tp:taxon-name-part></tp:taxon-name>) with a key to species identification, checklist and outlines for further studies</p></caption><statement content-type="dataType"><label>Data type</label><p>xlsx</p></statement><media xlink:href="phytokeys-249-115_article-128729__-s001.xlsx" mimetype="application" mime-subtype="vnd.openxmlformats-officedocument.spreadsheetml.sheet" position="float" orientation="portrait" xlink:type="simple" id="oo_1175128.xlsx"><uri content-type="original_file" xlink:type="simple">https://binary.pensoft.net/file/1175128</uri></media><permissions><license xlink:type="simple"><license-p>This dataset is made available under the Open Database License (http://opendatacommons.org/licenses/odbl/1.0/). The Open Database License (ODbL) is a license agreement intended to allow users to freely share, modify, and use this Dataset while maintaining this same freedom for others, provided that the original source and author(s) are credited.</license-p></license></permissions><attrib specific-use="authors">Marta Krzempek, Ewelina Klichowska, Marcin Nobis</attrib></supplementary-material><fig id="F4" position="float" orientation="portrait"><object-id xmlns:xlink="http://www.w3.org/1999/xlink" content-type="doi" xlink:type="simple">10.3897/phytokeys.249.128729.figure4</object-id><object-id xmlns:xlink="http://www.w3.org/1999/xlink" content-type="arpha" xlink:type="simple">75C4504E-9D08-59D9-8FAB-F55882B2F59F</object-id><label>Figure 4.</label><caption><p>SEM morphology of the floret of <italic><tp:taxon-name><tp:taxon-name-part taxon-name-part-type="genus" reg="Ptilagrostis">Ptilagrostis</tp:taxon-name-part><tp:taxon-name-part taxon-name-part-type="species" reg="tibetica">tibetica</tp:taxon-name-part></tp:taxon-name></italic> (<bold>a–c</bold>), <italic><tp:taxon-name><tp:taxon-name-part taxon-name-part-type="genus" reg="Ptilagrostis">P.</tp:taxon-name-part><tp:taxon-name-part taxon-name-part-type="species" reg="bhutanica">bhutanica</tp:taxon-name-part></tp:taxon-name></italic> (<bold>d–f</bold>), <italic><tp:taxon-name><tp:taxon-name-part taxon-name-part-type="genus" reg="Ptilagrostis">P.</tp:taxon-name-part><tp:taxon-name-part taxon-name-part-type="species" reg="chingii">chingii</tp:taxon-name-part></tp:taxon-name></italic> (<bold>g–i</bold>), <italic><tp:taxon-name><tp:taxon-name-part taxon-name-part-type="genus" reg="Ptilagrostis">P.</tp:taxon-name-part><tp:taxon-name-part taxon-name-part-type="species" reg="contracta">contracta</tp:taxon-name-part></tp:taxon-name></italic> (<bold>j–l</bold>), <italic><tp:taxon-name><tp:taxon-name-part taxon-name-part-type="genus" reg="Ptilagrostis">P.</tp:taxon-name-part><tp:taxon-name-part taxon-name-part-type="species" reg="duthiei">duthiei</tp:taxon-name-part></tp:taxon-name></italic> (<bold>m–o</bold>) and <italic><tp:taxon-name><tp:taxon-name-part taxon-name-part-type="genus" reg="Ptilagrostis">P.</tp:taxon-name-part><tp:taxon-name-part taxon-name-part-type="species" reg="yadongensis">yadongensis</tp:taxon-name-part></tp:taxon-name></italic> (<bold>p–s</bold>). Callus and the lower part of the lemma (<bold>a, d, g, j, m, p</bold>), epidermal pattern of the middle part of lemma (<bold>b, e, h, k, n, r</bold>), top of lemma (<bold>c, f, i, l, o, s</bold>). Abbreviations: c = cork cell, h = hook, l = long cell, s = silica body, m = macro-hair.</p></caption><graphic xmlns:xlink="http://www.w3.org/1999/xlink" xlink:href="phytokeys-249-115_article-128729__-g004.jpg" position="float" orientation="portrait" xlink:type="simple" id="oo_1175109.jpg"><uri content-type="original_file" xlink:type="simple">https://binary.pensoft.net/fig/1175109</uri></graphic></fig><fig id="F6" position="float" orientation="portrait"><object-id xmlns:xlink="http://www.w3.org/1999/xlink" content-type="doi" xlink:type="simple">10.3897/phytokeys.249.128729.figure6</object-id><object-id xmlns:xlink="http://www.w3.org/1999/xlink" content-type="arpha" xlink:type="simple">F24BE118-DE38-525D-ACBB-8DE67F307C4D</object-id><label>Figure 6.</label><caption><p>Cross-sections through vegetative leaves of <italic><tp:taxon-name><tp:taxon-name-part taxon-name-part-type="genus" reg="Ptilagrostis">P.</tp:taxon-name-part><tp:taxon-name-part taxon-name-part-type="species" reg="duthiei">duthiei</tp:taxon-name-part></tp:taxon-name></italic> (<bold>a, b</bold>), <italic><tp:taxon-name><tp:taxon-name-part taxon-name-part-type="genus" reg="Ptilagrostis">P.</tp:taxon-name-part><tp:taxon-name-part taxon-name-part-type="species" reg="contracta">contracta</tp:taxon-name-part></tp:taxon-name></italic> (<bold>c, d</bold>), <italic><tp:taxon-name><tp:taxon-name-part taxon-name-part-type="genus" reg="Ptilagrostis">P.</tp:taxon-name-part><tp:taxon-name-part taxon-name-part-type="species" reg="malyschevii">malyschevii</tp:taxon-name-part></tp:taxon-name></italic> (<bold>e</bold>), <italic><tp:taxon-name><tp:taxon-name-part taxon-name-part-type="genus" reg="Ptilagrostis">P.</tp:taxon-name-part><tp:taxon-name-part taxon-name-part-type="species" reg="alpina">alpina</tp:taxon-name-part></tp:taxon-name></italic> (<bold>f</bold>), <italic><tp:taxon-name><tp:taxon-name-part taxon-name-part-type="genus" reg="Ptilagrostis">P.</tp:taxon-name-part><tp:taxon-name-part taxon-name-part-type="species" reg="chingii">chingii</tp:taxon-name-part></tp:taxon-name></italic> (<bold>g, h</bold>), <italic><tp:taxon-name><tp:taxon-name-part taxon-name-part-type="genus" reg="Ptilagrostis">P.</tp:taxon-name-part><tp:taxon-name-part taxon-name-part-type="species" reg="bhutanica">bhutanica</tp:taxon-name-part></tp:taxon-name></italic> (<bold>i</bold>), <italic><tp:taxon-name><tp:taxon-name-part taxon-name-part-type="genus" reg="Ptilagrostis">P.</tp:taxon-name-part><tp:taxon-name-part taxon-name-part-type="species" reg="junatovii">junatovii</tp:taxon-name-part></tp:taxon-name></italic> (<bold>j</bold>), <italic><tp:taxon-name><tp:taxon-name-part taxon-name-part-type="genus" reg="Ptilagrostis">P.</tp:taxon-name-part><tp:taxon-name-part taxon-name-part-type="species" reg="arcuata">arcuata</tp:taxon-name-part></tp:taxon-name></italic> (<bold>k</bold>), <italic><tp:taxon-name><tp:taxon-name-part taxon-name-part-type="genus" reg="Ptilagrostis">P.</tp:taxon-name-part><tp:taxon-name-part taxon-name-part-type="species" reg="concinna">concinna</tp:taxon-name-part></tp:taxon-name></italic> (<bold>l</bold>), <italic><tp:taxon-name><tp:taxon-name-part taxon-name-part-type="genus" reg="Ptilagrostis">P.</tp:taxon-name-part><tp:taxon-name-part taxon-name-part-type="species" reg="yadongensis">yadongensis</tp:taxon-name-part></tp:taxon-name></italic> (<bold>m, n</bold>), <italic><tp:taxon-name><tp:taxon-name-part taxon-name-part-type="genus" reg="Ptilagrostis">P.</tp:taxon-name-part><tp:taxon-name-part taxon-name-part-type="species" reg="luquensis">luquensis</tp:taxon-name-part></tp:taxon-name></italic> (<bold>o</bold>), <tp:taxon-name><tp:taxon-name-part taxon-name-part-type="genus" reg="Ptilagrostis">P.</tp:taxon-name-part><tp:taxon-name-part taxon-name-part-type="species" reg="mongholica">mongholica</tp:taxon-name-part><tp:taxon-name-part taxon-name-part-type="infraspecific-rank">subsp.</tp:taxon-name-part><tp:taxon-name-part taxon-name-part-type="subspecies" reg="mongholica">mongholica</tp:taxon-name-part></tp:taxon-name> (<bold>p</bold>), <italic><tp:taxon-name><tp:taxon-name-part taxon-name-part-type="genus" reg="Ptilagrostis">P.</tp:taxon-name-part><tp:taxon-name-part taxon-name-part-type="species" reg="dichotoma">dichotoma</tp:taxon-name-part></tp:taxon-name></italic> (<bold>r</bold>), <italic><tp:taxon-name><tp:taxon-name-part taxon-name-part-type="genus" reg="Ptilagrostis">P.</tp:taxon-name-part><tp:taxon-name-part taxon-name-part-type="species" reg="tibetica">tibetica</tp:taxon-name-part></tp:taxon-name></italic> (<bold>s</bold>), <italic><tp:taxon-name><tp:taxon-name-part taxon-name-part-type="genus" reg="Ptilagrostis">P.</tp:taxon-name-part><tp:taxon-name-part taxon-name-part-type="species" reg="glabrifolia">glabrifolia</tp:taxon-name-part></tp:taxon-name></italic> (<bold>t</bold>). Abbreviations: (1) sclerenchyma strand, (2) ribs, (3) vascular bundles, (4) prickle-hairs. Scale bars: 100 µm. List of studied specimens is presented in Suppl. material <xref ref-type="supplementary-material" rid="S1">1</xref>.</p></caption><graphic xmlns:xlink="http://www.w3.org/1999/xlink" xlink:href="phytokeys-249-115_article-128729__-g006.jpg" position="float" orientation="portrait" xlink:type="simple" id="oo_1175111.jpg"><uri content-type="original_file" xlink:type="simple">https://binary.pensoft.net/fig/1175111</uri></graphic></fig></tp:treatment-sec><ref-list><ref id="B79"><mixed-citation xmlns:xlink="http://www.w3.org/1999/xlink" xlink:type="simple"><person-group><name name-style="western"><surname>Wu</surname><given-names>ZY</given-names></name><name name-style="western"><surname>Raven</surname><given-names>PH</given-names></name><name name-style="western"><surname>Hong</surname><given-names>DY</given-names></name></person-group> (<year>2007</year>) Flora of China Illustrations (<tp:taxon-name><tp:taxon-name-part taxon-name-part-type="family">Poaceae</tp:taxon-name-part></tp:taxon-name>), 22. Science Press, Beijing and Missouri Botanical Garden Press, St. Louis, 279–286.</mixed-citation></ref><ref id="B78"><mixed-citation xmlns:xlink="http://www.w3.org/1999/xlink" xlink:type="simple"><person-group><name name-style="western"><surname>Wu</surname><given-names>ZL</given-names></name><name name-style="western"><surname>Phillips</surname><given-names>SM</given-names></name></person-group> (<year>2006</year>) <article-title>Tribe <italic><tp:taxon-name><tp:taxon-name-part taxon-name-part-type="tribe">Stipeae</tp:taxon-name-part></tp:taxon-name></italic>.</article-title> In: <person-group><name name-style="western"><surname>Wu</surname><given-names>ZY</given-names></name><name name-style="western"><surname>Raven</surname><given-names>PH</given-names></name><name name-style="western"><surname>Hong</surname><given-names>DY</given-names></name></person-group> (<role>Eds</role>) <issue-title>Flora of China (Poaceae), 22.</issue-title><source>Science Press, Beijing and Missouri Botanical Garden Press, St. Louis</source>, <fpage>188</fpage>–<lpage>212</lpage>.</mixed-citation></ref><ref id="B82"><mixed-citation xmlns:xlink="http://www.w3.org/1999/xlink" xlink:type="simple"><person-group><name name-style="western"><surname>Zhang</surname><given-names>ZS</given-names></name><name name-style="western"><surname>Zhu</surname><given-names>XY</given-names></name><name name-style="western"><surname>Li</surname><given-names>LL</given-names></name><name name-style="western"><surname>Jiang</surname><given-names>SW</given-names></name><name name-style="western"><surname>Chen</surname><given-names>WL</given-names></name></person-group> (<year>2016b</year>) <article-title>A new synonym of <italic><tp:taxon-name><tp:taxon-name-part taxon-name-part-type="genus">Ptilagrostis</tp:taxon-name-part><tp:taxon-name-part taxon-name-part-type="species">yadongensis</tp:taxon-name-part></tp:taxon-name></italic> and a new record of <italic><tp:taxon-name><tp:taxon-name-part taxon-name-part-type="genus">Stipa</tp:taxon-name-part><tp:taxon-name-part taxon-name-part-type="species">bhutanica</tp:taxon-name-part></tp:taxon-name></italic> to the flora of China (<tp:taxon-name><tp:taxon-name-part taxon-name-part-type="family">Poaceae</tp:taxon-name-part></tp:taxon-name>).</article-title><source>Phytotaxa</source><volume>272</volume>(<issue>1</issue>): <fpage>94</fpage>. <ext-link xlink:href="10.11646/phytotaxa.272.1.7" ext-link-type="doi" xlink:type="simple">https://doi.org/10.11646/phytotaxa.272.1.7</ext-link></mixed-citation></ref></ref-list></tp:taxon-treatment>
