# Supplementary material for: ﻿Insights to the taxonomy and phylogeny of the genus Ptilagrostis worldwide (Poaceae, Stipeae) with a key to species identification, checklist and outlines for further studies
Source: PhytoKeys. 2024 Nov 15;249:115–80. doi: 10.3897/phytokeys.249.128729 (PMC11584906; doi:10.3897/phytokeys.249.128729)
Supplement: Supplementary material 1 — Insights to the taxonomy and phylogeny of the genus Ptilagrostis worldwide (Poaceae, Stipeae) with a key to species identification, checklist and outlines for further studies [file phytokeys-249-115_article-128729__-s001.xlsx]

## Sheet: Arkusz1
Insights to the taxonomy and phylogeny of the genus Ptilagrostis worldwide (Poaceae, Stipeae) with a key to species identification, checklist and outlines for further studies
Marta Krzempek*, Ewelina Klichowska, Marcin Nobis*
Institute of Botany, Faculty of Biology, Jagiellonian University, Gronostajowa 3, Kraków 30–387, Poland. corresponding authors: Marta Krzempek (marta.krzempek@doctoral.uj.edu.pl), Marcin Nobis (m.nobis@uj.edu.pl)
Phytokeys 2024
Species	Country	Locatlity	Habitat	Latitude	Longitude	Altitude	Date	Colector	Herbarium acronym (Thiers, 2024)	Herbarium sheet no.	Number of examined specimens on the sheet	PCA	PCoA	UPGMA	Molecular analysys	Analysis of cross-sections of vegetative leaves	Micromorphology of lemma epidermis
Ptilagrostis alpina	Russia	Khabarovskiy territory, Ayano-Mayskiy district, headwater of river Magej (180 km to S of village Nelkan)	Edge of the seasonal melted glacier, conpicuous	.	.	900 m	10 VIII 1978	S. Kharkevich, T. Buch	MO	4886943	1	+	.	+	P.alp/1	+ drawing made	.
Ptilagrostis alpina	Russia	Khabarovskiy territory, Ayano-Mayskiy district, range Dzhougdzhour, basin of river Lantar, Mamay source	Subgolzovyi belt, saddleback, moist depression	.	.	.	26 VI 1979	S. Kharkevich, T. Buch	NY	.	3	+	.	+	.	+	.
Ptilagrostis alpina	Russia	Khabarovskiy territory, Ayano-Mayskiy district, range Dzhougdzhour, basin of river Lantar, Mamay source	Subgolzovyi belt, saddleback, moist depression	.	.	.	26 VI 1979	S. Kharkevich, T. Buch	NY	.	2	+	.	+	.	+	+
Ptilagrostis alpina	Russia	Buryatiya. Verkhovya reki Barguzin. Goltsy k yugo-zapadu ot ozera Balan-tamur	.	.	.	.	1 VIII 1964	V.Siplivinskiy	NY	.	2	+	.	+	.	+	.
Ptilagrostis arcuata	China	Xizang, SE Tibet, Nyaingentanglha Shan, Yangbajain - Damxung, NW of Lhasa, Valley SE of Nyaingentanglha Feng	Kobresia spp. moor by the river, alpine	30° 18' N	90° 38' E	4880 m	11 VIII 1989	B. Dickoré	MSB	152861	2	+	.	+	P.arc/2	+ drawing made	.
Ptilagrostis arcuata	China	Xizang, SE Tibet, Namchabarwa NW slope, Village "Pei No. 4", Nam La Tso	Lower alp. moist Kobresia meadow and Rhododendron dwarf-scrub among gneiss boulders	29° 35' N	94° 59' E	4430 m	15 IX 1989	B. Dickoré	MSB	152913	2	+	.	+	.	+	.
Ptilagrostis bhutanica	China	Siczuan, Hanyuan County, Shuajingsi Town, northeast mountain	Subalpine environment	.	.	3800 m	16 VII 1983	X. Tang	KRA	628871	1	+	+	+	.	+	+
Ptilagrostis bhutanica	China	Sichuan, Litang County	Alpine meadow, south hillside	.	.	4300 m	23 VIII1984	X. Tang	KRA	628870	1	+	+	+	.	+	.
Ptilagrostis bhutanica	China	Sichuan, Kangding County, Jianguan camp	Subalpine meadow	.	.	3650 m	7 IX 1982	X. Tang	KRA	628873	1	+	+	+	.	.	+
Ptilagrostis bhutanica	China	Sichuan, Litang County, Pingdi	Environment alpine	.	.	4300 m	23 VIII 1984	.	KRA	628872	1	+	+	+	.	+	.
Ptilagrostis bhutanica	China	Xizang, E Tibet, Ningjing Shan, Mekong (Lancang) tributary, W of Markham (Gartog)	Subalp.-lower alp. turf, Rhododendron dwarf-scrub, Picea forest at tree-line	29° 41' N	98° 30' E	4300 m	1 VII 1994	B. Dickoré	KRA	528813	1	+	+	+	.	.	.
Ptilagrostis bhutanica	China	Xizang, E Tibet, Ningjing Shan, Mekong (Lancang) tributary, W of Markham (Gartog)	Subalp.-lower alp. turf, Rhododendron dwarf-scrub, Picea forest at tree-line	29° 41' N	98° 30' E	4300 m	1 VII 1994	B. Dickoré	MSB	152870	1	+	+	+	.	+	+
Ptilagrostis bhutanica	Bhutan	Thimphu District, Mountain E of Thimphu	Dry, open, grassy mountain top	.	.	3500 m	24 VII 1988	J.R.I. Wood	E	00690620	2	+	+	+	P.bhu/4	+ drawing made	.
Ptilagrostis bhutanica	Bhutan	Gasa (Upper Mo Chu), Rodophu	Forb-rich pasture encroached by Rhododendron lepidotum on SE-facing slope	28° 2 ' N	89° 47 ' E	4330 m	16 VIII 2000	G. & S. Miehe	E	00180486	2	+	+	+	P.bhu/2	+	.
Ptilagrostis bhutanica	China	Xizang, E Tibet, Ningjing Shan, Mekong (Lancang) tributary, W of Markham (Gartog)	Subalp.-lower alp. turf, Rhododendron dwarf-scrub, Picea forest at tree-line	29° 41' N	98° 30' E	4300 m	1 VII 1994	B. Dickoré	E	00132107	1	+	+	+	.	+	.
Ptilagrostis chingii	China	Shaanxi Province, Taibai Mountain	Hillside wetland	.	.	2400 m	1 VIII 1956	.	KUN	0319602	1	+	+	+	.	.	.
Ptilagrostis chingii	China	Sichuan, Xiangcheng County, Wuming Mountain	.	.	.	3850 m	17 VIII 1981	.	KUN	0234200	1	+	+	+	.	+	.
Ptilagrostis chingii	China	Qinghai Province	Wild hillside fir forest	.	.	3800 m	9 VIII 1983	.	KUN	0234291	1	+	+	+	.	+	.
Ptilagrostis chingii	China	Sichuan	.	.	.	3500-3600 m	21 VIII 1985	.	KUN	0234292	1	+	+	+	P.chin/147	+	.
Ptilagrostis chingii	China	Sichuan	.	.	.	4000 m	31 VIII 1962	.	KUN	0234195	1	+	+	+	.	+	.
Ptilagrostis chingii	China	Sichuan	.	.	.	3700-3900 m	7 IX 1953	.	KUN	0234286	1	+	+	+	.	+ drawing made	.
Ptilagrostis chingii	China	Sichuan, Sikang, Taofu (Dawo) distr., Mt Yara, NW slopes	In silva Larcina	.	.	4000 m	29 VIII 1934	H. Smith	UPS	V-040409	1	+	+	+	.	+	+
Ptilagrostis chingii	China	Sichuan, Sikang, Taofu (Dawo) distr., valley west of Mt Yara	In prato herboso-fruticoso	.	.	3900 m	1 IX 1934	H. Smith	UPS	V-040410	1	+	+	+	.	+	.
Ptilagrostis chingii	China	Sichuan, Sikang, Prov. Sze-ch'uan, reg. bor., Ch'un-ch'e	In silva abietina	.	.	3200 m	1 VIII 1922	H. Smith	UPS	V-038567	1	+	+	+	.	.	.
Ptilagrostis chingii	China	Qinghai prov., N of Hushu, Twelve Windings Slopes	Mountain slope with Rhododendron, Berberis and Potentilla	37° 01' 43,39" N	102° 14' 52,93" E	3064 m	28 VII 2010	B. Paszko	KRA	634202	1	+	+	+	.	.	+
Ptilagrostis chingii	China	Sichuan Province, Xiangcheng Xian, Reda, vicinity of the town of Reda	Dry slopes with cut over Quercus, Pinus, Berberis, Cotoneaster, around Quercus in scrubby area	29° 6' 11" N	99° 37' 55" E	3450-3650 m	16 VII 1998	D.E. Boufford, B. Bartholomew, C.Y. Chen, M.J. Donoghue, R.H. Ree, H. Sun & S.K. Wu	NY	.	1	+	+	+	.	+	.
Ptilagrostis chingii	China	Vicinity of Labrang	.	.	.	3000-4000 m	17-20 VIII 1923	R.C. Ching	E	00690601	1	+	+	+	.	+	.
Ptilagrostis chingii	Bhutan	Gasa (Upper Mo Chu), Thangkaphu Chu, Tsharijathang junction	Open Abies-Betula forest on NE-facing slope, Takin pasture and rest places	27° 59' N	89° 32' E	4070 m	23 VII 2000	G.& S.Miehe	E	00180485	1	+	+	+	P.chin/3	+	.
Ptilagrostis chingii	China	Nangqên Xian, Bêca Xiang, along the Ba Qu towards the Xizang border from Bêca Forest Station, SE of Bêcaka	Picea likiangensis forest, mostly on steep rocky, moss-covered slopes; some areas partially felled. Flat areas near river with Salix bushland and open disturbed areas. Growing among mosses at valley bottom under large Salix shrubs	31° 50' N	96° 33' E	3600 m	8 IX 1996	T.N. Ho, B. Bartholomew, M. Watson & M. Gilbert	E	00059739	1	+	+	+	.	+ drawing made	.
Ptilagrostis chingii	China	Yushu Xian, just E of Jiangxi Forest Station on E side of the Zi Qu, SE of Mozhong	Growing under Picea	32° 5' N	97° 1' E	3540 m	27 VIII 1996	T. N. Ho, B. Bartholomew, M. Watson & M. Gilbert	E	00061514	1	+	+	+	.	+	.
Ptilagrostis chingii	China	Sichuan Province, Xiangcheng Xian, Reda, vicinity of the town of Reda	Dry slopes with cut over Quercus, Pinus, Berberis, Cotoneaster, around Quercus in scrubby area	29° 6' 11" N	99° 37' 55" E	3450-3650 m	16 VII 1998	D.E. Boufford, B. Bartholomew, C.Y. Chen, M.J. Donoghue, R.H. Ree, H. Sun & S.K. Wu	E	00293189	1	+	+	+	.	+	.
Ptilagrostis chingii	Bhutan	Gasa (Upper Pho Chu), Tarina Camp	Abies densa forest on S-facing lower slope	28° 3' N	89° 57' E	4040 m	1 IX 2000	G. & S. Miche	E	00180448	2	+	+	+	P.chin/1	+	.
Ptilagrostis chingii	China	Yushu Xian, just E of Jiangxi Forest Station on E side of the Zi Qu, SE of Mozhong	Growing under Picea	32° 5' N	97° 1' E	3540 m	27 VIII 1996	T. N. Ho, B. Bartholomew, M. Watson & M. Gilbert	MO	5094288	1	+	+	+	.	+	.
Ptilagrostis chingii	China	Sikang, Taofu (Dawo) distr., in jugo bor.-occid, montis Yara	In silva Laricina	.	.	4000 m	29 VIII 1934	H. Smith	MO	4365633	1	+	+	+	.	+	.
Ptilagrostis chingii	China	Xiaoshi Cave, Dongbao, Ningwu	.	.	.	2000 m	8 VIII 1984	.	MO	4741165	1	+	+	+	.	+	.
Ptilagrostis chingii	China	Prov. Sze-ch'uan, reg. bor.-occid., inter Mergo et Sankar	In prato aprico	.	.	3500 m	3 IX 1922	H. Smith	MO	4366937	1	+	+	.	.	+	.
Ptilagrostis chingii	China	Sichuan Province, Xiangcheng Xian, Reda, vicinity of the town of Reda	Dry slopes with cut over Quercus, Pinus, Berberis, Cotoneaster, around Quercus in scrubby area	29° 6' 11" N	99° 37' 55" E	3450-3650 m	16 VII 1998	D.E. Boufford, B. Bartholomew, C.Y. Chen, M.J. Donoghue, R.H. Ree, H. Sun & S.K. Wu	MO	5308755	1	+	+	.	.	+	.
Ptilagrostis chingii	China	Kangding Bridge	Hilly terrain	.	.	3600 m	20 VII 1963	K. Guan, W. Wang	MO	4711607	1	+	+	.	.	+	.
Ptilagrostis chingii	China	Prov. Chili, Ch'o-ki-tien	In colle aprico	.	.	2500 m	1-3 VIII 1921	H. Smith	MO	4365640	1	+	+	.	.	+	.
Ptilagrostis chingii	China	Sikang, Taofu (Dawo) distr., in jugo bor.-occid. montis Yara	In prato herboso-fruticoso	.	.	3900 m	1 IX 1934	H. Smith	MO	4486351	1	+	+	.	.	+	.
Ptilagrostis chingii	China	Sikang, Kangting (Tachienlu) distr., Chungo valley, in jugo bor.-orient. montis Yara	In silva mixta	.	.	3900 m	18 VIII 1934	H. Smith	NY	.	1	+	+	.	.	.	.
Ptilagrostis concinna var. concinna	China	Prov. Sze-ch'uan, reg. bor.: Dongrergo	In prato alpino-aperto	.	.	4800 m	21 VII 1922	H. Smith	BM	001031161	1	+	.	+	.	+	.
Ptilagrostis concinna var. concinna	China	Sichuan, Sikang, between Taining (Ngata) and Maoniu (Ndrömé), Zungkong La	Ad rupes	.	.	4300 m	29 IX 1934	H. Smith	UPS	V-047429	1	+	.	+	.	.	.
Ptilagrostis concinna var. concinna	China	Sichuan, Sikang, Kangting (Tachienlu) distr., Tapaoshan	Ad rupes	.	.	4600-4800 m	22 VIII 1934	H. Smith	UPS	V-038934	1	+	.	+	.	+	.
Ptilagrostis concinna var. concinna	China	Sichuan, Sikang, Taofu (Dawo) distr., Haitzeshan	In rupibus	.	.	4700 m	31 VIII 1934	H. Smith	UPS	V-047430	1	+	.	+	P.conc/171	+	.
Ptilagrostis concinna var. concinna	India	Jammu and Kashmir State, Ladakh, Zanskar: Zara, Lun village	.	33° 13' N	77° 38' E	4360 m	3 IX 1998	L. Klimeš	KRA	479094	3	+	.	+	.	.	+
Ptilagrostis concinna var. concinna	China	Sichuan, E Tibet, Litang - Batang, Jinsha (Yangtse) / Yalong divide Pass to Litang Plateau E of Yidun / Yarwa	Upper alpine Kobresia pygmaea mat	30° 16' N	99° 33' E	4850 m	28 VI 1994	B. Dickoré	KRA	528816	3	+	.	+	.	+	.
Ptilagrostis concinna var. concinna	China	Tibet Occ.	Regio. alp.	.	.	15 000 ft	.	T. T.	M	0257958	1	+	.	+	.	+	.
Ptilagrostis concinna var. concinna	China	Sichuan, E Tibet, Litang - Batang, Jinsha (Yangtse)/Yalong divide Pass to Litang Plateau E of Yidun/Yarwa	Upper alpine Kobresia pygmaea mat	30° 16' N	99° 33' E	4850 m	28 VI 1994	B. Dickoré	MSB	152819	2	+	.	+	.	+ drawing made	+
Ptilagrostis concinna var. concinna	India	Mt. Apharwat, above Gulmarg	.	.	.	13-14 000 ft	VII 1935	R.R. Stewart	NY	.	1	+	.	+	.	+	.
Ptilagrostis concinna var. concinna	India	Mt. Apharwat, Kashmir	.	.	.	14 000 ft	7 VIII 1929	R.R. Stewart	NY	.	1	+	.	+	.	.	.
Ptilagrostis concinna var. concinna	India	Mt. Apharwat	.	.	.	13 000 ft	3 VII 1935	R.R. Stewart	NY	.	1	+	.	+	.	+	.
Ptilagrostis concinna var. concinna	China	Quinghai Province, Qilian Shan Range, Menyuan County, Vicinity of Haibei Research Station	.	.	.	.	29 VI - 13 VIII 1985	V. Komarkova	COLO	429699	2	+	.	+	.	+	+
Ptilagrostis concinna var. concinna	Nepal	Dhaulagiri Himal, Hidden Valley, between Dhampus Pass and French Pass	N-S valley on rain-shadow side of the range, S side of main valley at 5060 msm, in frost heaves on low-angle consolidated scree slope	.	.	5075-5230 m	5 IX - 15 X 1980	E. Wald	COLO	346474	2	+	.	+	.	.	.
Ptilagrostis concinna var. concinna	China	Xizang, SE Tibet, Nyaingentanglha Shan, Yangbajain - Damxung, NW of Lhasa, S slope of Nyaingentanglha Feng	High alpine Kobresia pygmaea turf on steep S-facing slope	30° 20' N	90° 34' E	5390 m	13 VIII 1989	B. Dickoré	MSB	152860	2	+	.	+	P.conc/1	+	.
Ptilagrostis concinna var. concinna	Pakistan	Hazara, NW Himalaya, Lower Kaghan Vy, mt. Makra top	Alp. turf, among boulders, sandstone	34° 34' N	73° 30' E	3880 m	14 IX 1995	B. Dickoré	MSB	154129	2	+	.	+	.	+	.
Ptilagrostis concinna var. concinna	China	Xizang, S Tibet, Tibetan Himalaya, Everest E, Kama Chu, N bank of Upper Kangchung Gl.	Upper alp. dry Kobresia-Stipa turf, dwarf-scrub, cushions and open moraine scree, gneiss	28° 59' N	87° 2' E	5160 m	19 X 1989	B. Dickoré	MSB	152849	2	+	.	+	.	.	.
Ptilagrostis concinna var. xizangensis	China	Qinghai, C Tibet, Tangula Shan N, Upper Yangtse basin, Gar Qu, below Mt. Geladandong NE glacier	Alp. Kobresia pygmaea turf / Stipa steppe on river terrace sand	33° 31' N	91° 19' E	5130 m	23 VIII 1989	B. Dickoré	KRA	528809	1	.	.	.	.	+	.
Ptilagrostis concinna var. xizangensis	China	Xizang, SE Tibet, Nyaingentanglha Shan, Yangbajain - Damxung, NW of Lhasa, S slope of Nyaingentanglha Feng	High alpine Kobresia pygmaea turf on steep S-facing slope	30° 20' N	90° 34' E	5390 m	13 VIII 1989	B. Dickoré	MSB	152860	1	+	.	+	.	+	.
Ptilagrostis concinna var. xizangensis	China	Xizang, S Tibet, Tibetan Himalaya, Everest E, Kama Chu, N bank of Upper Kangchung Gl.	Upper alp. dry Kobresia-Stipa turf, dwarf-scrub, cushions and open moraine scree, gneiss	28° 59' N	87° 2' E	5160 m	19 X 1989	B. Dickoré	MSB	152847	1	+	.	+	.	+	.
Ptilagrostis contracta	China	Sichuan, Sikang, Taofu (Dawo) distr., Haitzeshan	In prato herboso-fruticoso	.	.	3900 m	26 VIII 1934	H. Smith	UPS	V-040415	1	+	+	+	.	+ drawing made	+
Ptilagrostis contracta	China	Sichuan, Sikang, Taofu (Dawo) distr., Mt Yara, NW slopes	In silva Larcina	.	.	4000 m	29 VIII 1934	H. Smith	UPS	V-038902	1	+	+	+	P.cont/166	+ drawing made	+
Ptilagrostis contracta	China	Sichuan Province, Hei-tze-shan	In the lake side	.	.	4600 m	29 VIII 1934	C.S. Liu	PE	00052432	2	+	+	+	.	.	.
Ptilagrostis contracta	China	Sichuan Province, Rangtang County, Peng Du	Subalpine shrub meadow in the middle of the valley	.	.	4100 m	17 VII 1975	.	PE	00052429	1	+	+	+	.	.	.
Ptilagrostis contracta	China	Sichuan Province, Hei-tze-shan	In the lake side	.	.	4600 m	29 VIII 1934	C.S. Liu	PE	00052433	1	+	+	+	.	.	.
Ptilagrostis dichotoma var. dichotoma	China	Xizang Province, Cona County	.	.	.	4500 m	18 VII 1975	.	KUN	0323186	1	+	.	+	.	+	.
Ptilagrostis dichotoma var. dichotoma	China	Prov. Shaanxi	.	.	.	4100-4300 m	27 VIII 1976	.	KUN	0323183	1	+	.	+	.	.	.
Ptilagrostis dichotoma var. dichotoma	China	Chayang, prov. Xisheng	.	.	.	4200 m	26 IX 1982	.	KUN	0382043	1	+	.	+	.	+	.
Ptilagrostis dichotoma var. dichotoma	China	Prov. Qinghai	.	.	.	3600-3700 m	8 IX 1982	.	KUN	0382062	1	+	.	+	.	+	.
Ptilagrostis dichotoma var. dichotoma	China	Sichuan Province	Hillside shrub grassland	.	.	4300 m	13 IX 1983	.	KUN	0323202	1	+	.	+	.	+	.
Ptilagrostis dichotoma var. dichotoma	China	Yunnan Province, Deqin, Baima Snow Mountain	Alpine hillside meadow	.	.	4600 m	25 IX 1986	.	KUN	0323197	1	+	.	+	.	+	.
Ptilagrostis dichotoma var. dichotoma	China	Gansu Province, Xigu District	.	.	.	.	28 VIII 1976	.	KUN	0323190	1	+	.	+	.	+	.
Ptilagrostis dichotoma var. dichotoma	China	Sichuan: Prov. Sze-ch'uan, reg. bor.-occid.: inter Merge et Sankar	In prato aprico	.	.	3500 m	3 VII 1922	H. Smith	UPS	V-039577	1	+	.	+	.	+	+
Ptilagrostis dichotoma var. dichotoma	China	Sichuan: Sikang: Taofu (Dawo) distr., prope Sunglingku	In margine aprico silvae	.	.	3700 m	13 VII 1934	H. Smith	UPS	V-0404B	1	+	.	+	.	+	.
Ptilagrostis dichotoma var. dichotoma	China	Tibet borealis, Verkh. Khuankhe, po r. Razboynichyey	glin. pochva	.	.	.	14 VII 1884	N.M. Przewalski	LE	.	1	+	.	+	.	+ drawing made	+
Ptilagrostis dichotoma var. dichotoma	China	Tibet borealis, Verkh. Khuankhe, po r. Razboynich'yey	glin. pochva	.	.	13 500 - 14 500 ft	14 VII 1884	.	LE	.	2	+	.	+	.	+	.
Ptilagrostis dichotoma var. dichotoma	China	Tibet borealis, Verkh. Khuankhe, po r. Razboynich'yey	glin. pochva	.	.	13 500 - 14 500 ft	14 VII 1884	.	LE	.	3	+	.	+	.	+	.
Ptilagrostis dichotoma var. dichotoma	China	Bao-Hsin (Moupih)	Swamp, side of a small stream	.	.	11900 ft.	VI-VIII 1939	S. Y. Hu	K	H2012/0158/2	1	+	.	+	.	.	.
Ptilagrostis dichotoma var. dichotoma	China	Xizang, SE Tibet, Nyaingentanglha Shan, Yangbajain-Damxung, NW of Lhasa, Valley SE of Nyaingentanglha Feng	Grazed Kobresia pygmaea-turf on river sands, humid alpine belt	30° 19' N	90° 35' E	5060 m	12 VIII 1989	B. Dickoré	K	H2012/0158/1	2	+	.	+	.	+	.
Ptilagrostis dichotoma var. dichotoma	China	Qinghai province: Xining City, SE of Huangzhong, road S of Lajishan Mts	Alpine meadows	36° 18' 04.47" N	101° 37' 43.79" E	3337 m	1 VIII 2010	M. Paszko	KRA	634314	2	+	.	+	.	+	.
Ptilagrostis dichotoma var. dichotoma	China	Prov. Sze-ch'uan, reg. bor.-occid.: ca. 45 km ad bor.-orient. versus a Sankar-vou-mâ	In uliginesis	.	.	4100 m	4 IX 1922	H. Smith	MO	4366934	1	+	.	+	.	+	.
Ptilagrostis dichotoma var. dichotoma	China	Maqin (Maqên) Xian, Dawu Xiang, SE of Maqin (Maqên)	On slopes, tussock grass, alpine meadow with Hedysarum and N facing slope with very dense turf and frequent dwarf shrubs, mostly Potentilla	34° 24' 11" N	100° 23' 34" E	3920 m	29 VII 1993	T.N. Ho, B. Bartholomew & M. Gilbert	MO	4648459	1	+	.	+	P.dich/358	+	+
Ptilagrostis dichotoma var. dichotoma	Bhutan	Upper Mo Chu district: E bank of Tharizam Chu	Shady ground by stream under Juniperus & Salix	28° 01' N	89° 35' E	4080 m	25 VII 1984	I.W.J. Sinclair, D.G. Long	E	00619019	2	+	.	+	.	+	.
Ptilagrostis dichotoma var. dichotoma	China	Maqin (Maqên) Xian, Xihalong Guo, between Jungong (Gyumgo) and Maqin (Maqên) on S side of the Huang He	Among shrubs in NW facing Picea woodland, Picea forest on N & E slopes, Juniperus forest on W facing slopes, alpine meadow along valley between and at top of altitude range covered	34° 38' 56" N	100° 36' 38" E	3500-3600 m	23 VII 1993	T.N. Ho, B. Bartholomew & M. Gilbert	E	00619219	1	+	.	+	P.dich/361	+	.
Ptilagrostis dichotoma var. dichotoma	China	Nangqên Xian, E side of pass at head of Xiaolong Gou, W of Nangqên on road to Domba	Scree and alpine meadows, some slopes with with a shrub cover of dwarf Salix and Rhododendron	32° 17' N	96° 12' E	4500 m	3 IX 1996	T.N. Ho, B. Bartholomew, M. Watson & M. Gilbert	E	00061057	2	+	.	+	P.dich/362	+	.
Ptilagrostis dichotoma var. dichotoma	India	Sikkim, Lhonak	.	.	.	16 520 ft	15 VIII 1972	Pradhan, Norbu, Naku	E	00690653	1	+	.	.	.	+	.
Ptilagrostis dichotoma var. dichotoma	China	Yunnan: Dêqên Zang Aut. Pref.: Zhongdian Co.: S side of Da Xue Shan pass	Roadside	28° 33' 48" N	99° 49' 54" E	4050 m	12 VII 1995	Forestry Commission, Royal Botanic Garden Edinburgh Expedition to Dêgên Prefecture	E	00051079	1	+	.	.	.	+	.
Ptilagrostis dichotoma var. dichotoma	China	Xizang, S Tibet, Tibetan Himalaya NE of Bhutan, N of Cona	Alp. turf, dwarf Rhododendron scrub and steppe, granite	28° 7'N	91° 54' E	4720 m	30 VII 1994	B. Dickoré	MSB	152880	2	+	.	.	.	+	.
Ptilagrostis dichotoma var. dichotoma	China	Xizang, S Tibet, Tibetan Himalaya N of Bhutan, Kuru Chu, Hill SW of Lhozak Vy. Junction	Subalp. moist Rhododendron dwarf scrub	28° 18' N	90° 51' E	4440 m	22 VII 1994	B. Dickoré	MSB	152875	2	+	.	.	.	+	.
Ptilagrostis dichotoma var. dichotoma	China	Xizang, SE Tibet, Nyaingentanglha Shan, Yangbajain- Damxung, NW of Lhasa, Valley SE of Nyaingentanglha Feng	Grazed Kobresia pygmaea-turf on river sands, humid alpine belt	30° 19' N	90° 35' E	5060 m	12 VIII 1989	B. Dickoré	MSB	152871	1	+	.	.	.	+	.
Ptilagrostis dichotoma var. dichotoma	China	Xizang, S Tibet, Tibetan Himalaya, Everest E, Kama Chu, N bank of Upper Kangchung Gl.	Upper alp. dry Kobresia-Stipa turf, dwarf-scrub, cushions and open moraine scree, gneiss	28° 59' N	87° 2' E	5180 m	14 X 1989	B. Dickoré	MSB	152878	2	+	.	.	.	.	.
Ptilagrostis dichotoma var. dichotoma	China	Xizang, S Tibet Tibetan Himalaya, Everest E, head Kangchung Gl., 13 km E of Everest top (Camp Ev8)	Upper alp. dry Kobresia-Stipa meadow, moraine sands	28° 59' N	87° 2' E	5290 m	19 X 1989	B. Dickoré	MSB	152872	1	+	.	.	.	.	.
Ptilagrostis dichotoma var. dichotoma	China	Quinghai Province, Qilian Shan Range, Menyuan County, Vicinity of Haibei Research Station	.	.	.	.	29 VI - 13 VIII 1985	V. Komarkova	COLO	426903	1	+	.	.	.	+	.
Ptilagrostis dichotoma var. roshevitsiana	China	Prov. Se-ch'uan, reg.bor., Dongrergo	In prato herboso-paticoso	.	.	4300-4400 m	20 VII 1922	H. Smith	MO	4366943	1	+	.	+	P.ros/355	+	.
Ptilagrostis dichotoma var. roshevitsiana	China	Maqin (Maqên) Xian, Xihalong Guo, between Jungong (Gyumgo) and Maqin (Maqên) on S side of the Huang He	Among shrubs in NW facing Picea woodland. Picea forest on N & E slopes, Juniperus forest on W facing slopes, alpine meadow along valley between and at top of altitude of altitude range covered	34° 38' 56" N	100° 36' 38" E	3500-3600 m	23 VII 1993	T.N. Ho, B. Bartholomew & M. Gilbert	MO	4648135	1	+	.	+	.	+	.
Ptilagrostis dichotoma var. roshevitsiana	China	Prov. Se-ch'uan, reg.bor., Dongrergo	In prato herboso-fruticoso	.	.	4300-4400 m	20 VII 1922	H. Smith	UPS	V-038623	1	+	.	+	.	+	+
Ptilagrostis dichotoma var. roshevitsiana	China	Tsinghai, Huang-Yuan Hsien, O-Jo	Exposed northern slope	.	.	.	8 VIII 1944	Keng	K	H2012/01581 3	2	+	.	+	.	+	.
Ptilagrostis duthiei	Nepal	North of Barse	Among dwarf Rhododendron	.	.	13,000 ft.	14 VIII 1954	Stainton, Sykes & Williams	BM	001191540	1	+	+	+	.	.	.
Ptilagrostis duthiei	China	Prov. Shaanxi	.	.	.	3650 m	16 VII 1963	.	KUN	0323199	1	+	+	+	.	+	.
Ptilagrostis duthiei	China	Sichuan, Sikang, between Taining (Ngata) and Taofu (Dawo), Sunglingku	In silva muscosa abietina	.	.	3900 m	11 IX 1934	H. Smith	UPS	V-040408	1	+	+	+	.	+ drawing made	.
Ptilagrostis duthiei	China	Sichuan, Sikang, Kangting (Tachienlu) distr., Chungo valley, Mt Yara, NE slopes	In silva mixta	.	.	3900 m	18 VIII 1934	H. Smith	UPS	V-040407	1	+	+	+	.	+	.
Ptilagrostis duthiei	China	Sichuan, Prov. Sze-ch'uan, reg. bor., Dongrergo (Hsioeh-pau-ting)	In silva mixta	.	.	4000 m	20 VII 1922	H. Smith	UPS	V-040980	1	+	+	+	.	+	.
Ptilagrostis duthiei	Nepal	North of Barse	Among dwarf Rhododendron	.	.	13,000 ft.	14 VIII 1954	Stainton, Sykes & Williams	E	00690624	1	+	+	+	.	+	.
Ptilagrostis duthiei	China	Sichuan, E Tibet, Litang-Batang, Jinsha (Yangtse) tributary, E of Yidun/Yarwa	Mont. moist Salix scrub by stream	30° 15' N	99° 25' E	3640 m	25 VI 1994	B. Dickoré	MSB	152907	1	+	+	+	.	+ drawing made	+
Ptilagrostis duthiei	China	Sikang, inter Taining (Ngata) et Taofu (Dawo), Sunglingku	In silva muscosa abietina	.	.	3900 m	11 IX 1934	H. Smith	MO	4365639	1	+	+	+	.	+	.
Ptilagrostis duthiei	China	Sikang, Kangting (Tachienlu) distr., Chungo valley, in jugo bor.-orient. montis Yara	In silva mixta	.	.	3900 m	18 VIII 1934	H. Smith	MO	4365638	1	+	+	+	.	+	.
Ptilagrostis glabrifolia var. glabrifolia	Nepal	Maharigaon	Growing on grass slopes among Scripus on south aspect	.	.	15,000 ft.	20 VII 1952	O. Polinin, W.R. Sykes & L.H.J. Williams	K	H2012/0158/7	3	+	.	+	.	+	.
Ptilagrostis glabrifolia var. glabrifolia	Nepal	East of Chalike Pahar	.	.	.	13 500 ft	3 VIII 1954	Stainton, Sykes & Williams	E	00619018	2	+	.	+	.	+ drawing made	+
Ptilagrostis glabrifolia var. himalayensis	China	Deqin, prov. Yunnan	.	.	.	.	14 VII 1981	.	KUN	0319284	1	+	.	+	P.gla/142	+	.
Ptilagrostis glabrifolia var. himalayensis	Nepal	East of Chalike Pahar	.	.	.	13 500 ft	3 VIII 1954	Stainton, Sykes & Williams	K	H2012/01581 5	1	+	.	+	.	+	.
Ptilagrostis junatovii var. junatovii	Russia	Zapadnyy Altay, khr. Ivanovskiy, ver. Vyshe Ivanovskaya	Kamenistaya tundra	.	.	2600 m	10 VII 1981	Y.A. Kotukhov	LE	.	10	+	.	+	P.jun/183	.	.
Ptilagrostis junatovii var. junatovii	Russia	.	Alpiyskiy lug	.	.	.	16 VII 1999	A. Ebel	KRA	459030	3	+	.	+	.	+ drawing made	+
Ptilagrostis junatovii var. junatovii	Russia	Ortolyk	Alp. lupsayki po ruslu ruchya	.	.	2500m	12 VII 1999	D. Gusovlyanov & A. Ebel	KRA	432595	2	+	.	+	.	.	.
Ptilagrostis junatovii var. junatovii	Russia	Ortolyk	Alp. lupsayki po ruslu ruchya	.	.	2500m	12 VII 1999	D. Gusovlyanov & A. Ebel	KRA	459031	2	+	.	+	.	.	.
Ptilagrostis junatovii var. junatovii	Russia	Gorno-Altayskaya ao., khr. Chukhachova, ist. r. Boguty	Driada-lishaynikovaya tundra	.	.	.	28 VII 1982	A.S. Revushkin, S.N. Vadrna, I.E.Tikhonova, V.M.Nefedov	KRA	454210	2	+	.	+	.	.	.
Ptilagrostis junatovii var. junatovii	Russia	Zapadnyy Alay, khr. Ivanvskiy, ver. Vyshe Ivanovskaya	Kamenistaya tundra	.	.	2600 m	10 VII 1981	Yu.A. Kotukhov	KRA	455877	3	+	.	+	P.jun/191	.	+
Ptilagrostis junatovii var. junatovii	Russia	Montes Sajanenses orientales, Jugum Kitojense, fl. Saghan-Sajr, prope ostium fontis Zmeevikovyi	In rupibus siccis cum Kobresia in subalpinis	.	.	2400 m	28 VII 1958	L. Malyschev	NY	.	3	+	.	+	.	.	.
Ptilagrostis junatovii var. junatovii	Russia	Altai Floral Region, Gorna Altaisk Auton, Oblast. Kuraisky Range northeast of Ak-Tash	Alpine cirque basin and screes, above mercury mine area	.	.	2400-3000 m	15 VII 1987	D. Murray, W.A. Weber & I. Krasnoborov	COLO	434876	1	+	.	+	P.jun/1	.	.
Ptilagrostis junatovii var. junatovii	Russia	Vostochnyye Sayany, khrebet Kitoyskiy, r. Sagan-Sayr, bliz ust'ya klyucha Zmeyevikovogo	V goltsovom poyase, na sukhikh skalakh s kobrezney	.	.	2400 m	28 VII 1958	L. Malyshev	M	0330559	2	+	.	+	.	.	.
Ptilagrostis junatovii var. junatovii	Russia	Montes Sajanenses orientales, Jugum Kitojense, fl. Saghan-Sajr, prope ostium fontis Zmeevikovyi	In rupibus siccis cum Kobresia in subalpinis	.	.	2400 m	28 VII 1958	L. Malyschev	MO	1792230	2	+	.	+	.	.	+
Ptilagrostis junatovii var. schischkinii	China	Eastern Tian-Shan, N slope, upper Dango-gol [Danugou] river, W of Manas river, 7-8 km S of Danugou pass	Kobresia meadow	.	.	3450 m	22 VII 1957	Guan[?]	LE	.	1	+	.	+	.	.	.
Ptilagrostis luquensis	China	Maqin (Maqên) Xian: Dawu Xiang, along the Deleni He, S of Maqin (Maqên)	Steep slope with semiconsolidated scree and alpine meadow in alternating strips	34° 21' 54" N	100° 11' 34" E	3950 m	6 VIII 1993	T.N. Ho, B. Bartholomew & M. Gilbert	BM	000577764	1	+	.	+	.	+ drawing made	.
Ptilagrostis luquensis	China	Gansu Prov. Luqu Co. Ca. 30-40 km N of Gansu-Sichuan boarder on rd. from Chengdu to Lanzhou, ca. 20 km S of Waxu and 10 km E of Gahai, ca. 230 km SSW Lanzhou	Grassy nearly level plains surrounded by low grassy hills, in dense thatch, mollisol soils, with Poa, Calamagrostis, Koeleria, Roegneria, Stipa	34° 10' N	102° 25' E	3440 m	18 IX 1997	R.J. Soreng, P.M. Peterson & H. Sun	KUN	0096489	1	+	.	+	P.luq/141	+	+
Ptilagrostis luquensis	China	Maqin (Maqên) Xian, Muchang, Dawu Xiang, SE of Maqin (Maqên)	Wet area with pool and hummock complex and stream flowing through	34° 20' 3" N	100° 30' 34" E	3980 m	5 VIII 1993	T.N. Ho, B. Bartholomew & M. Gilbert	KRA	628868	1	+	.	+	.	+	.
Ptilagrostis luquensis	China	Tsinghai, Huang-Yuan-Hsien, Hara Kutur	.	.	.	.	14 VIII 1944	J.L. Keng	K	H2012/01581 4	1	+	.	+	.	+	.
Ptilagrostis malyschevii	China	Sichuan: Sikang: Kangting (Tachienlu) distr., Cheto La	In prato alpino	.	.	4000 m	3 VIII 1934	H. Smith	UPS	V-040412	1	+	.	+	.	+	.
Ptilagrostis malyschevii	China	Sichuan: Sikang: Taofu (Dawo) distr., Mt Yara, NW slopes	In silva Laricina	.	.	4000 m	29 VIII 1934	H. Smith	UPS	V-040414	1	+	.	+	.	+	.
Ptilagrostis malyschevii	China	Jilin Province, Highland Bai Shan	.	.	.	2600 m	27 VII 1963	.	KRA	528837	1	+	.	+	.	.	.
Ptilagrostis malyschevii	Kyrgyzstan	Issyk-Kul Region, Central Tian Shan, ca. 133.5 km ESE of Balykchy, ca. 25 km S of Barskoon	Alpine grassland	41.924582° N	77.641257° E	2790 m	5 VII 2022	M. Nobis, E. Klichowska, A. Wróbel	KRA	628874	1	+	.	+	.	+	.
Ptilagrostis malyschevii	Kyrgyzstan	Issyk-kul Region, ca. 96 km to the W from the Issyk-kul Lake and ca. 52 to the SE from Przewalsk, ca. 1km to the W from the road A364	Alpine semi desert, roadside	42° 22' 6.74" N	79° 2′ 9.40" E	3565 m	2 VIII 2016	M. Nobis & A. Nobis	KRA	487121	1	+	.	+	.	+	.
Ptilagrostis malyschevii	China	Prov. Jilin	.	.	.	.	29 VII 1975	.	KRA	528838	1	+	.	+	.	+	.
Ptilagrostis malyschevii	Kyrgyzstan	Issyk-kul Region, ca. 31 km to the S from the Issyk-kul Lake, near the road A363, on the mountain pass	Alpine meadow	41° 54' 56.62" N	77° 37' 57.32" E	3445 m	1 VIII 2016	M. Nobis & A. Nobis	KRA	487043	3	+	.	+	.	+	+
Ptilagrostis malyschevii	Kyrgyzstan	Issyk-kul Region, ca. 96 km to the W from the Issyk-kul Lake and ca. 52 to the SE from Przewalsk, ca. 1km to the W from the road A364	Alpine semi desert, roadside	42° 22' 6.74" N	79° 2′ 9.40" E	3565 m	2 VIII 2016	M. Nobis & A. Nobis	KRA	487117	1	+	.	+	.	+	.
Ptilagrostis malyschevii	Kyrgyzstan	Issyk-kul Region, ca. 96 km to the W from the Issyk-kul Lake and ca. 51 to the SE from Przewalsk, near the road A364, over the mountain pass	.	42° 21' 58.54" N	79° 1' 27.63" E	3491 m	2 VIII 2016	M. Nobis & A. Nobis	KRA	487167	1	+	.	+	.	+	.
Ptilagrostis malyschevii	Kyrgyzstan	Issyk-kul Region, ca. 96 km to the W from the Issyk-kul Lake and ca. 52 to the SE from Przewalsk, ca. 1km to the W from the road A364	Meadow	42° 22' 6.74" N	79° 2' 9.40" E	3565 m	2 VIII 2016	M. & A. Nobis	KRA	487110	3	+	.	+	.	+	.
Ptilagrostis malyschevii	Kyrgyzstan	25 km S of Barskon	Alpine meadow	41° 54' 56.89" N	77° 37' 57.11" E	3100 m	8 VII 2016	M. Nobis	KRA	487046	3	+	.	+	.	+	.
Ptilagrostis malyschevii	Kyrgyzstan	Issyk-kul Region, ca. 98 km to the W from the Issyk-kul Lake and ca. 54 to the SE from Przewalsk, near the road A364	Marsh	42° 21' 28.79" N	79° 2' 50.65" E	3383 m	2 VIII 2016	M. Nobis & A. Nobis	KRA	487064	2	+	.	+	.	+	.
Ptilagrostis malyschevii	Kyrgyzstan	Issyk-kul Region, ca. 98 km to the W from the Issyk-kul Lake and ca. 54 to the SE from Przewalsk, near the road A364	Marsh	42° 21' 28.79" N	79° 2' 50.65" E	3383 m	2 VIII 2016	M. & A. Nobis	KRA	487065	4	+	.	+	.	+	+
Ptilagrostis malyschevii	Kyrgyzstan	20 km S do Sary-Mogul	Alpejska łąka	39° 30' N	72° 55' E	3500 m	24 VII 2016	M. Nobis & A. Nobis	KRA	469363	1	+	.	+	.	+	.
Ptilagrostis malyschevii	Kyrgyzstan	ca. 26 km S from Barskoon	.	41° 54' 52.94" N	77° 38' 2.41" E	3134 m	5 VII 2017	M. Nobis, E. Klichowska, A. Wróbel & A. Nowak	KRA	474721	3	+	.	+	.	+	.
Ptilagrostis malyschevii	Kyrgyzstan	Naryn Region, Central Tian Shan, ca. 46 km N of Naryn, ca. 44.5 km SSE of Kochkor	Alpine grassland	41.822386° N	75.837695° E	2880 m	7 VII 2022	M. Nobis, E. Klichowska, A. Wróbel	KRA	628892	2	+	.	+	.	+	.
Ptilagrostis malyschevii	Kyrgyzstan	Naryn Region, Central Tian Shan, ca. 87.5 km SW of Naryn, ca. 58.8 km SW of At-Bashy	Alpine grassland	40.822641° N	75.289191° E	3112 m	10 VII 2022	M. Nobis, E. Klichowska, A. Wróbel	KRA	628895	3	+	.	+	.	+	.
Ptilagrostis malyschevii	Kyrgyzstan	Naryn Region, Central Tian Shan, ca. 87.5 km SW of Naryn, ca. 58.8 km SW of At-Bashy	Alpine grassland	40.822641° N	75.289191° E	3112 m	10 VII 2022	M. Nobis, E. Klichowska, A. Wróbel	KRA	628894	3	+	.	+	.	+	.
Ptilagrostis malyschevii	Kyrgyzstan	Naryn Region, Central Tian Shan, ca. 87.5 km SW of Naryn, ca. 58.8 km SW of At-Bashy	Alpine grassland	40.822641° N	75.289191° E	3112 m	10 VII 2022	M. Nobis, E. Klichowska, A. Wróbel	KRA	628893	1	+	.	+	.	+	.
Ptilagrostis malyschevii	Kyrgyzstan	Naryn Region, Central Tian Shan, ca. 58.5 km NW of Naryn, ca. 61 km SW of Kochkor	Alpine grassland	41.744449° N	75.395335° E	3130 m	8 VII 2022	M. Nobis, E. Klichowska, A. Wróbel	KRA	628886	1	+	.	+	.	+	.
Ptilagrostis malyschevii	Kyrgyzstan	Naryn Region, Central Tian Shan, ca. 58.5 km NW of Naryn, ca. 61 km SW of Kochkor	Alpine grassland	41.744449° N	75.395335° E	3130 m	8 VII 2022	M. Nobis, E. Klichowska, A. Wróbel	KRA	628885	1	+	.	.	.	+	.
Ptilagrostis malyschevii	Kyrgyzstan	Naryn Region, Central Tian Shan, ca. 56 km NW of Naryn, ca. 61.5 km SW of Kochkor	Alpine grassland	41.733279° N	75.429252° E	3130 m	8 VII 2022	M. Nobis, E. Klichowska, A. Wróbel	KRA	628888	1	+	.	.	.	+	.
Ptilagrostis malyschevii	Kyrgyzstan	Naryn Region, Central Tian Shan, ca. 56 km NW of Naryn, ca. 61.5 km SW of Kochkor	Alpine grassland	41.733279° N	75.429252° E	3130 m	8 VII 2022	M. Nobis, E. Klichowska, A. Wróbel	KRA	628889	1	+	.	.	.	+	.
Ptilagrostis malyschevii	Kyrgyzstan	Naryn Region, Central Tian Shan, ca. 56 km NW of Naryn, ca. 61.5 km SW of Kochkor	Alpine grassland	41.733279° N	75.429252° E	3130 m	8 VII 2022	M. Nobis, E. Klichowska, A. Wróbel	KRA	628890	1	+	.	.	.	+	.
Ptilagrostis malyschevii	Kyrgyzstan	Naryn Region, Central Tian Shan, ca. 56 km NW of Naryn, ca. 61.5 km SW of Kochkor	Alpine grassland	41.733279° N	75.429252° E	3130 m	8 VII 2022	M. Nobis, E. Klichowska, A. Wróbel	KRA	628887	1	+	.	.	.	+	.
Ptilagrostis malyschevii	Kyrgyzstan	Naryn Region, Central Tian Shan, ca. 56 km NW of Naryn, ca. 61.5 km SW of Kochkor	Alpine grassland	41.733279° N	75.429252° E	3130 m	8 VII 2022	M. Nobis, E. Klichowska, A. Wróbel	KRA	628891	1	+	.	.	.	+	.
Ptilagrostis malyschevii	Kyrgyzstan	Central Tian Shan, alpine grassland, ca. 27 km N from Barskoon	.	41° 55' 10.55" N	77° 37' 55.33" E	3035 m	10 VII 2015	M. Nobis, A. Nowak	KRA	528798	2	+	.	.	.	.	.
Ptilagrostis malyschevii	Kyrgyzstan	Central Tian-Shan, ca. 18 km NE of Songköl, ca. 40.5 km SW of Kochkor	Steppe	41° 56' 55.56" N	75° 25' 46.59" E	2892 m	31 VII 2016	M. Nobis & A. Nobis	KRA	522756	3	+	.	.	.	+	.
Ptilagrostis malyschevii	Kyrgyzstan	Central Tian Shan, alpine grassland, ca. 27 km N from Barskoon	.	41° 55' 10.55" N	77° 37' 55.33" E	3035 m	10 VII 2015	M. Nobis, A. Nowak	KRA	521843	4	+	.	.	.	+	.
Ptilagrostis malyschevii	Kyrgyzstan	Central Tian Shan, alpine grassland, ca. 27 km N from Barskoon	.	41° 55' 10.55" N	77° 37' 55.33" E	3035 m	10 VII 2015	M. Nobis, A. Nowak	KRA	521842	4	+	.	.	.	+	.
Ptilagrostis malyschevii	Kyrgyzstan	Central Tien Shan, ca. 76.5 km E of Kyzyl Suu, ca. 192 km SE of Almaty	Alpine meadow	42° 25' 35.14" N	78° 56' 53.41" E	2810 m	9 VII 2015	M. Nobis & A. Nowak	KRA	476208	2	+	.	.	P.mal/330	+	.
Ptilagrostis malyschevii	Kyrgyzstan	Central Tien Shan, ca. 52 km E of Przewalsk, ca. 197 km SE of Almaty	Alpine grassland	42° 25' 37.73" N	79° 1' 41.85" E	3428 m	9 VII 2015	M. Nobis & A. Nowak	KRA	476250	3	+	.	.	P.mal/334	+ drawing made	.
Ptilagrostis malyschevii	Kyrgyzstan	Central Tien Shan, ca. 52 km E of Przewalsk, ca. 197 km SE of Almaty	Alpine grassland	42° 25' 37.73" N	79° 1' 41.85" E	3428 m	9 VII 2015	M. Nobis & A. Nowak	KRA	481612	1	+	.	.	.	+	.
Ptilagrostis malyschevii	Kyrgyzstan	Central Tien Shan, ca. 52 km E of Przewalsk, ca. 197 km SE of Almaty	Alpine grassland	42° 25' 37.73" N	79° 1' 41.85" E	3428 m	9 VII 2015	M. Nobis & A. Nowak	KRA	481613	3	+	.	.	.	+	.
Ptilagrostis malyschevii	Kyrgyzstan	Central Tien Shan, ca. 76.5 km E of Kyzyl Suu, ca. 192 km SE of Almaty	Alpine grasslands	42° 25' 35.14′′ N	78° 56' 53.41" E	2810 m	9 VII 2015	M. Nobis & A. Nowak	KRA	476221	2	+	.	.	P.mal/340	+	+
Ptilagrostis malyschevii	China	Antu County, Changbai Mountain reserve	.	.	.	.	23 VII 1986	.	KRA	528839	1	+	.	.	.	+	.
Ptilagrostis malyschevii	China	Highland Bai Shan	.	.	.	2600 m	27 VII 1963	.	KRA	528840	2	+	.	.	.	+	.
Ptilagrostis malyschevii	Kyrgyzstan	Central Tien Shan, ca. 76.5 km E of Kyzyl Suu, ca. 192 km SE of Almaty	Alpine meadow	42° 25' 35.14" N	78° 56' 53.41" E	2810 m	9 VII 2015	M. Nobis & A. Nowak	KRA	476220	2	+	.	.	.	+	.
Ptilagrostis malyschevii	China	Grasslands between Labrang and Yellow River near camp, Wanrgon valley	Among willow busches	.	.	12 200 ft	29 VI 1926	J.F. Rock	E	00690600	2	+	.	.	.	+	.
Ptilagrostis malyschevii	China	Grasslands between Labrang and Yellow River near camp, Wanrgon valley	Among willow busches	.	.	12 200 ft	29 VI 1926	J.F. Rock	NY	.	1	+	.	.	.	+	.
Ptilagrostis malyschevii	Kyrgyzstan	Pamir. r. Ak-Su, massiv Ak-Tash	Na osokovo-kobreznevoy luzhayke	.	.	.	24 VIII 1964	S. Ikonnikov	COLO	195439	2	+	.	.	.	+	.
Ptilagrostis malyschevii	Afghanistan	Badakshan, Little Pamir Tergermansu	East slope, clay loam soils	37.27903° N	74.83910° E	4500 m	23 VIII 2007	D. Bedunah	MSB	150713	1	+	.	.	.	+	.
Ptilagrostis malyschevii	Kyrgyzstan	Naryn Region, Central Tian Shan, ca. 46 km N of Naryn, ca. 44.5 km SSE of Kochkor	Alpine grasslands	41.822386° N	75.837695° E	2880 m	7 VII 2022	M. Nobis, E. Klichowska & A. Wróbel	KRA	634254	1	+	.	.	.	+	.
Ptilagrostis malyschevii	Kyrgyzstan	Naryn Region, Central Tian Shan, ca. 46 km N of Naryn, ca. 44.5 km SSE of Kochkor	Alpine grassland	41.822386° N	75.837695° E	2880 m	7 VII 2022	M. Nobis, E. Klichowska, A. Wróbel	KRA	634253	1	+	.	.	.	+	.
Ptilagrostis malyschevii	Kyrgyzstan	Naryn Region, Central Tian Shan, ca. 46 km N of Naryn, ca. 44.5 km SSE of Kochkor	Alpine grasslands	41.822386° N	75.837695° E	2880 m	7 VII 2022	M. Nobis, E. Klichowska & A. Wróbel	KRA	634252	1	+	.	.	.	+	.
Ptilagrostis malyschevii	Kyrgyzstan	Issyk-Kul Region, Central Tian Shan, ca. 135 km ESE of Balykchy, ca. 27 km S of Barskoon	Alpine grassland	41.909816° N	77.634855° E	3160 m	5 VII 2022	M. Nobis, E. Klichowska, A. Wróbel	KRA	634260	1	+	.	.	.	+	.
Ptilagrostis malyschevii	Kyrgyzstan	Issyk-Kul Region, Central Tian Shan, ca. 135 km ESE of Balykchy, ca. 27 km S of Barskoon	Alpine grassland	41.909816° N	77.634855° E	3160 m	5 VII 2022	M. Nobis, E. Klichowska, A. Wróbel	KRA	634259	1	+	.	.	.	+	+
Ptilagrostis malyschevii	Kyrgyzstan	Naryn Region, Central Tian Shan, ca. 46 km N of Naryn, ca. 44.5 km SSE of Kochkor	Alpine grassland	41.822386° N	75.837695° E	2880 m	7 VII 2022	M. Nobis, E. Klichowska, A. Wróbel	KRA	634255	1	+	.	.	.	+	.
Ptilagrostis mongholica subsp. mongholica	Russia	Gorno-Altaisk Autonomous Oblast, between Tenga and Yabogan Pass	Wet sedge-willow meadow	.	.	1100 m	30 VIII 1978	T. S. Elias, W. Weber & C. S. Tomb	NY	.	1	+	.	+	.	.	.
Ptilagrostis mongholica subsp. mongholica	China	Heibei: Chili: Hsiao-wu-tai-shan, Tien-lin-ssü	In prato alpino	.	.	2800 m	22 IX 1921	H. Smith	UPS	V-038624	1	+	.	+	.	+	.
Ptilagrostis mongholica subsp. mongholica	Kazakhstan	Yuzhnyy Altay, verkh. r. Bukhtarmy	Kochkarnikovye bolota, po kochkam	.	.	2600 m	19 VII 1990	Yu.A. Kotukhov	KRA	476118	2	+	.	+	.	+	.
Ptilagrostis mongholica subsp. mongholica	Russia	Gorno-Altayskaya a.o., Kosh-Agachskiy r-n, Mokhro-Oyuk	Kobrezyvaya tundra	.	.	.	18-22 VII 1986	A.S. Revushkin, S.N. Vydring, A.V. Rakitin, N. Sergeyeva, S.A. Pshevorskaya & S.A. Pulkina	KRA	451213	3	+	.	+	P.mon/246	+	.
Ptilagrostis mongholica subsp. mongholica	Russia	Gorno-Altayskaya a.o., Kosh-Agachskiy r-n, Mokhro-Oyuk	Kobrezyvaya tundra	.	.	.	18-22 VII 1986	A.S. Revushkin, S.N. Vydring, A.V. Rakitin, N. Sergeyeva, S.A. Pshevorskaya & S.A. Pulkina	KRA	454212	3	+	.	+	.	+	.
Ptilagrostis mongholica subsp. mongholica	Kazakhstan	Gorno-Altayskaya a.o.. Kosh-Agachskiy r-n. Sr. techenie r. Tarkhatty, r. Narynkol	Pribrezhnaya lugovina	.	.	.	11 VII 1988	V.I. Kurbatskiy, S.A. Sheremetova, M.V. Olonova, I. Zakharova	KRA	454216	2	+	.	+	.	+	+
Ptilagrostis mongholica subsp. mongholica	Kazakhstan	Gorno-Altayskaya a.o., khr. Terektinskiy, verkh. r. Karakol, r. Aroksem	Lishaynikovaya tundra	.	.	.	12 VII 1983	A.S. i T.S. Revushkiny, S.N. Vydrina, V.F. Balashova, N.I. Gordeeva	KRA	454209	3	+	.	+	.	+	.
Ptilagrostis mongholica subsp. mongholica	Kyrgyzstan	Gorn. Altaj. obl., N-Chujskij Khreb., ist. reki Dzhelo	Alp polgas.	.	.	.	22 VII 1982	A.S. Revushkin	KRA	454215	2	+	.	+	.	+	.
Ptilagrostis mongholica subsp. mongholica	Russia	Gorno-Alt., Kosh-Agachskiy r-on zap. megasklon g. Talguair	Kobrezevaya tundra	.	.	.	31 VII 1980	Revushkin, Vydrina, Olapova, Kamukina	KRA	454214	2	+	.	+	.	+	+
Ptilagrostis mongholica subsp. mongholica	Russia	.	Nizovyye [karpatana] zabolochennoy	.	.	.	18 VII 1996	.	KRA	459043	1	+	.	+	P.mon/260	+	.
Ptilagrostis mongholica subsp. mongholica	Kazakhstan	Bereg oz. Karakol	Zabolochennoy bereg	.	.	.	23 VII 1993	.	KRA	459042	2	+	.	+	.	.	.
Ptilagrostis mongholica subsp. mongholica	Russia	Gorno-Altayskaya A.O. Kosh-Agachskiy r-n. Vodorazdel r.r. Yustyd i Bar-Burgazy	Zaderislye polizheniya mezhdu kholmami	.	.	.	15 VII 1972	V.B. Kuvaev, G.I. Serykh, O.N. Kostesha	KRA	459041	2	+	.	+	.	+	.
Ptilagrostis mongholica subsp. mongholica	Russia	Gorno-Altayskaya A.O. Kosh-Agachskiy r-n. Vodorazdel r.r. Yustyd i Bar-Burgazy	Zaderislye polizheniya mezhdu kholmami	.	.	.	15 VII 1972	V.B. Kuvaev, G.I. Serykh, O.N. Kostesha	KRA	459878	2	+	.	+	.	+	.
Ptilagrostis mongholica subsp. mongholica	Russia	Gorno-Altayskaya A.O. Kosh-Agachskiy r-n. Vodorazdel r.r. Yustyd i Bar-Burgazy	Zaderislye polizheniya mezhdu kholmami	.	.	.	15 VII 1972	V.B. Kuvaev, G.I. Serykh, O.N. Kostesha	KRA	459877	2	+	.	+	.	+ drawing made	.
Ptilagrostis mongholica subsp. mongholica	Russia	Gorno-Altayskaya A.O. Kosh-Agachskiy r-n. Vodorazdel r.r. Yustyd i Bar-Burgazy	Zaderislye polizheniya mezhdu kholmami	.	.	.	15 VII 1972	V.B. Kuvaev, G.I. Serykh, O.N. Kostesha	KRA	432716	2	+	.	+	.	+	.
Ptilagrostis mongholica subsp. mongholica	Mongolia	Uvs, Turgen	Subalpine sickerfeuchte/wechsel feuchte Wiese, Bultenbildend	49.81° N	91.22° E	.	17 VII 1986	D. Frank	KRA	528814	1	+	.	+	.	+	.
Ptilagrostis mongholica subsp. mongholica	Mongolia	Ajmak Bajanchongor, somon Gakuut, góry Changaj, dol. Sant , boczna od Cagan-Turu tuingol	Górski step na dnie doliny	.	.	2600 m	16 VII 1974	A. Pacyna	KRA	101114	1	+	.	+	.	+	.
Ptilagrostis mongholica subsp. mongholica	Mongolia	Ajmak Bajanchongor, somon Gakuut, góry Changaj, dol. Oven- Nur	Murawa alpejska na wododziale ponad doliną	.	.	2640 m	6 VII 1974	A. Pacyna	KRA	101113	1	+	.	+	.	+	+
Ptilagrostis mongholica subsp. mongholica	Mongolia	Ajmak Bajanchongor, somon Gakuut, góry Changaj. Do Ołon-Nur	Murawa alpejska na wododziale ponad doliną	.	.	2640 m	6 VII 1974	A. Pacyna	KRA	101112	1	+	.	+	.	+	.
Ptilagrostis mongholica subsp. mongholica	Mongolia	Ajmak Bajanchongor, somon Gałat, Khangai Mountains, Sant Valley, side from Cagan-Turu-tuingoł	mountain steppe at the bottom of the valley	.	.	2600 m	16 VII 1974	A. Pacyna	KRA	100268	1	+	.	+	.	+	.
Ptilagrostis mongholica subsp. mongholica	Mongolia	Mungun-koritu, Centr somona: Chentej, zlewnia Dund-Bajdakagiju-Got; w NNEE części, obniżenie dolinne	Podmokła łąka	.	.	1650 m	25 VII 1978	F. Święs	KRA	101093	1	+	.	.	.	+	+
Ptilagrostis mongholica subsp. mongholica	Mongolia	Ajmak Bajanchongor, somon Gałuut, góry Changaj, dol. Oton-Nur	Murawa alpejska	.	.	2650-2700 m	14 VII 1975	A. Pacyna	KRA	101115	1	+	.	.	.	+	+
Ptilagrostis mongholica subsp. mongholica	Mongolia	Montes Kentei orientales ad fontes fluviorum Kerulen et Оnon, gory vostochneye Kenteya, verkhov'ya r.r. Kerulena i Onona Kochkovatyy dolotistyy lug po beregu r. Dzhun-salga	.	.	.	.	22 VII 1928	N.P. & V.A. Ikonnikovy-Galitskiye	NY	.	1	+	.	.	.	+	.
Ptilagrostis mongholica subsp. mongholica	Russia	Gory vostochnee Kenteya: verkhov'ya r.r. Kerulena i Onona, po beregu r. Dzun-sala	Kochkovatyy, bolotistyy lug	.	.	.	22 VII 1928	N.P. i V.A. Ikonnikovy-Galitskie	NY	.	2	+	.	.	.	+	.
Ptilagrostis mongholica subsp. mongholica	Mongolia	Montes Kentei orientales ad fontes fluviorum Kerulen et Оnon, gory vostochneye Kenteya, verkhov'ya r.r. Kerulena i Onona Kochkovatyy dolotistyy lug po beregu r. Dzhun-salg	.	.	.	.	24 VIII 1928	N.P. & V.A. Ikonnikovy-Galitskiye	NY	.	1	+	.	.	.	+	.
Ptilagrostis mongholica subsp. mongholica	Russia	Altay. Oyrotskaya avt. obl. Pereval mezhdu Ak-kemom i Kairom	Alpiyskiye luga	.	.	.	18 VII 1931	B. Shishkin, L. Chilikina & G. Sumnevich	NY	.	2	+	.	.	P.mon/4	+	.
Ptilagrostis mongholica subsp. mongholica	Russia	Altay, Basseyn r.Chulyshmana, Verkhove r. Bogoyash	Kustarnikovaya tundra	.	.	.	12 VII 1955	G. Pavlova, L. Fedulina	COLO	323387	1	+	.	.	.	+	.
Ptilagrostis mongholica subsp. mongholica	Russia	Tuvinskaya ASSR, Zap. Sayan, Uyukskiy khr., yuzhnyy sklon v yuzhnoy chasti g. Bura	Na izvestnyakovykh skalakh	.	.	2160 m	19 VII 1974	M. Lomonosova, V. Lomonosov	COLO	323379	1	+	.	.	.	+	+
Ptilagrostis mongholica subsp. mongholica	Russia	Altay, Kosh-Agachskiy r-n,khr. Chikhacheva, dol.r. Baylyugem	Galechnik	50° 15' N	89° 20' E	2270 m	21 VI 1982	A. Maneev, A. Krasnikov	COLO	430110	2	+	.	.	.	+	.
Ptilagrostis mongholica subsp. mongholica	Russia	Altay, Kosh-Agachskiy aymak	Saylyugemskaya step	.	.	.	6 VIII 1950	A. Kuminova, G. Pavlova	COLO	323385	2	+	.	.	.	+	.
Ptilagrostis mongholica subsp. mongholica	Russia	U.S.S.R.: Russian Soviet Federated Socialist Republic: Gorno-Altaisk Autonomous Oblast, between Tenga and Yabogan Pass	Wet sedge-willow meadow	.	.	1100 m	30 VIII 1978	T. S. Elias, W. Weber & C.S. Tomb	COLO	334774	1	+	.	.	.	+	.
Ptilagrostis mongholica subsp. mongholica	Russia	Altay, Kosh-Agachskiy r-n,khr. Chikhacheva, dol. r. Baylyugem	Raznotravno-zlakovyy lug v poyme	50° 15' N	89° 20' E	2270 m	22 VI 1982	A. Maneev, A. Krasnikov	COLO	430108	2	+	.	.	.	+	.
Ptilagrostis mongholica subsp. mongholica	Afghanistan	Prov. Badakhshan: Wakhan, Darya-e Birgula-e Jelga Chelab Tal, NW des Kol-e Chaqmaqtin	.	37°15' N	74°06' E	4200-4400 m	20 VII 1971	O. Anders	MSB	186166	2	+	.	.	.	+	.
Ptilagrostis mongholica subsp. mongholica	Mongolia	.	.	.	.	.	.	.	M	0330560	1	+	.	.	.	.	.
Ptilagrostis mongholica subsp. mongholica	Russia	Burjatin, distr. Bargusin, jugum Jushno-Mujsky ad fontes fl. Bargusin, in ripa sinistra fluminis Bargusin prope lac. Balan-Tomur	In glareosis ripa fluminis	.	.	.	7 VIII 1964	V. Siplivinsky	M	0330558	2	+	.	.	.	+	.
Ptilagrostis mongholica subsp. porteri	USA	Park Co., South Park, 4 miles W of Jefferson, near Fremont's Knoll (see Pike Nat. Forest map)	On peat hummocks in rich calcareous fen	.	.	10000 ft.	27 VII 1989	D.J. Cooper	COLO	769711	1	+	.	+	.	.	.
Ptilagrostis mongholica subsp. porteri	USA	Park Co., Long Gulch, north of the road to Lost Park, 11.3 mi E of Jefferson, SW SW S13 T8S R74W	.	.	.	10020-10030 ft.	4 X1982	B.C. Johnston & L. Hendzel	COLO	571570	1	+	.	+	.	.	+
Ptilagrostis mongholica subsp. porteri	USA	Park Co., South Park, Forest Service land, 1/4 mi NW of Silverheels Ranch house	Hummocky area on edge of rich fen	.	.	.	6 VII 1990	D.J. Cooper	COLO	446401	1	+	.	+	.	.	.
Ptilagrostis mongholica subsp. porteri	USA	Park Co., Lost Park, bottom just S of Lost Park Campground	.	.	.	9840 ft	4 X 1982	B.C. Johnston & L. Hendzel	COLO	387576	1	+	.	+	.	.	.
Ptilagrostis mongholica subsp. porteri	USA	Park Co., Geneva Park	On hummocks in meadow	.	.	9700 ft	26 VII 1966	R. Gierisch & W.C. Hickey	COLO	205512	1	+	.	+	.	.	.
Ptilagrostis mongholica subsp. porteri	USA	Park Co. South Park, High Creek Fen, 10 mi S of Fairplay	On hummocks in moist part of calcareous fen, with Salix candida, S. brachycarpa, Pentaphylloides floribunda, Carex scirpoidea, Parnassia parviflora	.	.	9300 ft	12 VIII 1996	N. Lederer, W. Jennings, W. Marotti & P. Murphy	COLO	465868	1	+	.	+	.	.	.
Ptilagrostis tibetica	India	NW India, Jammu and Kashmir State, Ladakh, Indus Vy: Zhung (Leh), Shagrot to confluence of Purang and Kyammar Lungpa	.	33° 36.4' N	77° 45.8' E	4370 m	4 IX 2001	L. Klimeš	KRA	479095	1	+	.	+	.	+	+
Ptilagrostis tibetica	Nepal	Dolpo, Mahajung Khola, 6 miles E of Tingkyu	.	.	.	4800 m	4 VIII 1973	Grayhilson i Phillips	K	H2012/0158 9	1	+	.	+	.	+	.
Ptilagrostis tibetica	India	Subchilum Kumaon	Regio. alp.	.	.	14500 ft	12 IX 1841	R. Strachey & J.E. Winterbottom	.	H2012/0158 8	1	+	.	+	.	+	.
Ptilagrostis tibetica	India	NW India, Jammu and Kashmir State, Ladakh, Rupshu: Tso Moriri, Zerlung Marlung	.	32° 53' N	78° 16.5' E	4540 m	25 VIII 1999	L. Klimeš	KRA	479096	1	+	.	+	.	.	.
Ptilagrostis tibetica	India	NW India, Jammu and Kashmir State, Ladakh, Rupshu: Tso Moriri, Chumik Shiaflile	.	32° 44' N	78° 22.5' E	4550 m	27 VIII 1999	L. Klimeš	KRA	479075	1	+	.	+	.	+	.
Ptilagrostis tibetica	India	Shushal, Ladak, Kashmir	Along stream	.	.	14200 ft	26 VII 1931	W. Koelz	NY	.	1	+	.	+	.	+	.
Ptilagrostis tibetica	India	Kashmir, Ladak, Tsakzhun Tso	Along stream	.	.	15,000 ft.	21 VII 1931	W. Koelz	NY	.	2	+	.	+	.	+ drawing made	+
Ptilagrostis yadongensis	Nepal	Pandang Keipo (Upper Langtang)	Kobresia nepalensis mat with Gremineae, S-facing slope, grazed seasonally	.	.	4600 m	30 IX 1986	G. & S. Miehe	KRA	528815	1	+	+	+	.	+ drawing made	.
Ptilagrostis yadongensis	China	Xizang, S Tibet, Tibetan Himalaya, Everest E, Kama Chu, Pethang Ringmo Up. Kangchung Gl.	Alp. dry Kobresia pygmaea-Stipa turf, cushions and open moraine scree, gneiss	27° 59' N	87° 6' E	4770 m	13 X 1989	B. Dickoré	KRA	528812	3	+	+	+	.	.	.
Ptilagrostis yadongensis	Nepal	Eastern Development Region, Sagarmatha, Solu Khumbu, Chola Tsho. North side of lake	SE facing slope, rocks and sand near lakeside, Juniperus indica dwarf scrubland with Rhododendron setosum and Potentilla fruticosa	27° 55' 18" N	86° 47' 50" E	4500 m	21 IX 2005	M.F. Watson, K.R. Rajbhandari, K.K. Shrestha, D. Knott, C.A. Pendry, S.K. Acharya, U. Koirala, L.N. Mandar, N. McCheyne, R.C. Poudel, S. Rajbhandary & S. Vaidya	E	00270142	1	+	+	+	P.yad/1	+	.
Ptilagrostis yadongensis	Bhutan	Thimphu (Upper Mo Chu), Lemcheng	Herbaceous vegetation regenerating after fire on S-facing slope	27° 58' N	89° 30' E	4550 m	16 VII 2000	G. & S. Miche	E	00180489	2	+	+	+	P.yad/462	+	.
Ptilagrostis yadongensis	China	Xizang, S Tibet, Tibetan Himalaya, Everest E, Kama Chu, Pethang Ringmo - Up. Kangchung Gl.	Alp. dry Kobresia pygmaea-Stipa turf, cushions and open moraine scree, gneiss	27° 59' N	87° 6' E	4770 m	13 X 1989	B. Dickoré	MSB	152846	2	+	+	+	.	+ drawing made	.
Ptilagrostiella kingii	USA	Meadow near Garage, Hall Natural Area, Mono Co., California	.	.	.	.	VIII 1955	M. Levis	COLO	159213	1	.	.	+	.	.	.
Ptilagrostiella kingii	USA	Lake Mildred flat, Convict Creek Basin, Sierra Nevada, Mono County, California	In moist, protected meadow	.	.	10000 ft.	29 VIII 1963	S.A. Bamberg & J. Major	COLO	187194	1	.	.	+	.	.	+
Ptilagrostiella kingii	USA	Tioga Pass	Mountain meadow	.	.	9990 ft.	30 VIII 1957	L. S. Rose	COLO	135673	1	.	.	+	.	.	.
Ptilagrostiella kingii	USA	Heart Lake, Rock Creek Lake Basin, Inyo Co.	Meadow	.	.	10500 ft.	3 VIII 1933	F.W. Pierson	UTC	00017342	1	.	.	+	P.kin/6	.	.
Ptilagrostiella kingii	USA	Rock Creek, Tulare County	.	.	.	10500 ft.	21 VII 1949	J.T. Howell	UTC	00080907	1	.	.	+	.	.	.
Ptilagrostiella kingii	USA	Bench Lake, South Fork of the Kings River, Fresno County	Dry, lakeside meadow, with Scirpus, Carex, Calamagrostis, Danthonia and Castilleja	.	.	10450 ft.	25 VII 1956	P.H. Raven	UTC	00094549	1	.	.	.	.	.	.
Ptilagrostiella kingii	USA	Tuolumne Co., Tuolumne meadows, Yosemite National Park, south side of US 120	Flat meadow on east side of Tuolumne Creek with Eleocharis, Deschamspia	.	.	.	1 IX 1982	M. Barkworth & L. Firestone	UTC	00090155	1	.	.	+	P.kin/7	.	.
